# Supplementary material for: Mechanical biofilm disruption causes microbial and immunological shifts in periodontitis patients
Source: Sci Rep. 2021 May 7;11:9796. doi: 10.1038/s41598-021-89002-z (PMC8105330; doi:10.1038/s41598-021-89002-z)
Supplement: Supplementary file 2 — Supplementary Information 2. [file 41598_2021_89002_MOESM2_ESM.xlsx]

## Sheet: Microbiome.Counts.Genus
Taxon	1_post	1_pre	10_post	10_pre	11_post	11_pre	12_post	12_pre	13_post	13_pre	14_post	14_pre	15_post	15_pre	16_post	16_pre	17_post	17_pre	18_post	18_pre	19_post	19_pre	2_post	2_pre	20_post	20_pre	21_post	21_pre	22_post	22_pre	23_post	23_pre	24_post	24_pre	25_post	25_pre	26_post	26_pre	27_post	27_pre	28_post	28_pre	29_post	29_pre	30_post	30_pre	31_post	31_pre	32_post
p__Firmicutes;c__Bacilli;o__Lactobacillales;f__Streptococcaceae;g__Streptococcus	4758	5495	12613	4678	11298	5858	14292	1125	3682	12103	28987	4931	3942	2500	15177	7776	16495	8418	19035	10186	16646	3141	15142	9558	7622	5126	4081	3518	7927	4082	18874	10384	16270	9242	10622	5891	5622	4521	17049	7498	10446	5880	16968	8861	21739	8568	13259	2839	3221
p__Actinobacteria;c__Actinobacteria;o__Micrococcales;f__Micrococcaceae;g__Rothia	726	769	61	16	761	142	16902	1681	1327	8766	1482	203	1618	6728	9623	1834	3577	7115	1633	1133	2418	321	12145	1203	607	7	254	39	968	1349	4878	127	1358	331	6908	218	2364	2510	25280	16812	465	46	1420	2057	20554	403	7527	0	6342
p__Firmicutes;c__Negativicutes;o__Selenomonadales;f__Veillonellaceae;g__Veillonella	7102	7305	1064	50	3621	3250	2870	41	487	298	98	1968	6596	3353	6435	5140	10164	1854	17070	4337	3218	8862	3948	3270	2912	2702	1044	11542	6842	12417	3092	10499	6862	5628	8960	2863	620	2137	2564	2313	3879	531	2983	1505	13722	3637	3146	7635	96
p__Actinobacteria;c__Actinobacteria;o__Actinomycetales;f__Actinomycetaceae;g__Actinomyces	3928	953	1130	307	1285	1256	6441	1992	6756	3211	4017	1226	35630	2203	7418	612	3800	932	1478	1724	1107	4663	6025	2482	680	2082	861	726	1342	1765	4899	143	13122	935	4709	5042	1009	2199	8996	14997	895	809	819	1422	8009	208	12182	482	20877
p__Fusobacteria;c__Fusobacteriia;o__Fusobacteriales;f__Fusobacteriaceae;g__Fusobacterium	2897	4518	6368	28494	4971	9624	1189	14452	250	3269	1143	13790	3901	8256	647	12023	3327	13098	9706	11547	981	6635	1396	1751	6151	9995	17132	3921	15143	14349	1381	5819	769	11225	303	20728	12825	5869	3552	9569	5566	4994	8337	9185	209	16471	1076	13169	16468
p__Patescibacteria;c__Saccharimonadia;o__Saccharimonadales;f__NA;g__NA	334	1359	292	19	551	8470	8	0	16	18	0	960	3	3503	0	16	8	3051	505	0	0	4087	6	116	9	16	0	10	0	0	8	514	0	4457	5	168	1286	7721	0	470	8148	6222	0	4631	0	1024	0	1678	0
p__Firmicutes;c__Clostridia;o__Clostridiales;f__Peptostreptococcaceae;g__Filifactor	26	295	2	2627	76	1459	169	5069	4	1247	249	1868	596	3107	0	1084	9	6889	400	893	10	1712	0	232	0	2210	4764	26	28	1462	33	413	2	0	0	772	3871	807	0	0	244	470	423	963	0	877	4	1363	1006
p__Bacteroidetes;c__Bacteroidia;o__Bacteroidales;f__Porphyromonadaceae;g__Porphyromonas	133	811	7250	6997	167	5234	523	14027	63	12103	789	1650	2430	12028	157	9173	18	1437	1461	2639	22	1087	2059	1287	7567	8299	12849	1501	135	2944	106	2340	656	12	4	141	9332	590	0	0	1052	5563	1447	1735	7	627	394	10586	18477
p__Firmicutes;c__Negativicutes;o__Selenomonadales;f__Veillonellaceae;g__Dialister	617	561	0	134	530	1866	38	2472	0	73	8	3495	51	2795	0	26	417	2434	2880	420	14	1131	12	392	6	395	134	2761	393	3624	45	735	0	701	0	326	5131	2395	170	1250	550	1180	819	2997	0	4797	0	0	0
p__Firmicutes;c__Bacilli;o__Lactobacillales;f__Carnobacteriaceae;g__Granulicatella	384	56	2075	103	356	509	3729	33	203	3772	992	594	56	8	394	1570	56	77	1640	417	29	12	3017	971	2155	360	289	251	339	75	1814	895	1204	181	1112	437	125	356	764	9	107	46	1398	297	625	68	227	691	70
p__Fusobacteria;c__Fusobacteriia;o__Fusobacteriales;f__Leptotrichiaceae;g__Leptotrichia	2705	18619	7514	58	7460	4100	68	10	833	671	7	741	0	17	9951	10276	744	2256	447	5165	16489	11602	3237	12667	6695	10861	2199	13061	3601	2093	3325	6698	14638	11852	2672	315	1912	7425	16	21	21929	11340	1184	463	47	4438	10652	3151	160
p__Firmicutes;c__Clostridia;o__Clostridiales;f__Family_XI;g__Parvimonas	0	292	19	3810	30	196	181	4281	4	253	571	3011	704	2233	911	423	105	1473	1066	2310	9	701	15	19	54	3103	825	62	1546	3094	12	36	0	24	0	1716	3011	322	628	660	44	83	3926	2668	34	1972	2	63	2191
p__Actinobacteria;c__Actinobacteria;o__Corynebacteriales;f__Corynebacteriaceae;g__Corynebacterium	2629	319	11002	76	5351	889	15080	51	3303	224	655	1634	101	9	3802	10972	209	313	2527	3165	9097	3109	5878	10273	1284	3186	1848	1879	2297	14	6742	67	14238	3767	25073	687	1581	3916	12461	1867	4449	1402	2437	337	5329	4194	19307	838	79
p__Bacteroidetes;c__Bacteroidia;o__Bacteroidales;f__Tannerellaceae;g__Tannerella	65	419	397	2304	682	1442	70	3637	6	1713	32	490	121	1103	78	1646	7	5440	68	1657	1048	2013	25	554	214	1815	8679	1928	1814	1414	37	887	50	0	0	3921	1287	1026	150	614	2216	1722	87	127	0	1712	76	3212	1618
p__Proteobacteria;c__Gammaproteobacteria;o__Betaproteobacteriales;f__Neisseriaceae;g__Kingella	3409	2423	1774	49	1104	52	4975	39	273	55	11	62	47	71	4689	1695	31	82	661	636	285	81	1105	195	97	585	66	28	1250	247	187	213	1955	1275	1404	392	125	344	9	8	212	124	632	168	3337	72	4748	0	6157
p__Bacteroidetes;c__Bacteroidia;o__Bacteroidales;f__Prevotellaceae;g__Prevotella	8958	14250	1751	11176	10042	12950	439	1753	262	1159	636	7368	1211	10367	764	1884	11160	11950	18979	14160	7425	6548	1017	1851	3766	9723	2957	12884	8787	14694	3080	11161	1245	15379	118	2148	19561	6300	4582	7089	4944	8138	11244	13576	602	15784	168	6190	14
p__Proteobacteria;c__Gammaproteobacteria;o__Betaproteobacteriales;f__Neisseriaceae;g__Neisseria	338	5718	14299	27	66	0	267	0	8592	3076	0	0	47	0	4423	1663	0	0	548	576	0	0	3949	300	13595	769	801	805	3	0	4479	3263	2280	709	784	191	0	12	18	0	109	529	99	516	373	35	150	0	1659
p__Patescibacteria;c__Saccharimonadia;o__Saccharimonadales;f__Saccharimonadaceae;g__NA	4516	511	2618	1163	613	3200	0	7446	137	9	9	2332	2173	2875	0	4071	110	5003	1093	890	6555	3660	5763	5389	2746	3210	690	9012	3437	6175	1498	2206	81	2725	0	757	5067	3418	48	1315	4766	3380	956	5282	515	2226	231	2208	435
p__Epsilonbacteraeota;c__Campylobacteria;o__Campylobacterales;f__Campylobacteraceae;g__Campylobacter	1713	740	893	895	2507	1288	166	1729	704	928	196	402	989	1739	75	1365	1144	924	270	1213	986	819	115	1444	677	1285	3444	642	2852	433	208	1427	937	2092	79	5098	1123	1183	486	639	2082	930	805	687	209	950	172	968	1871
p__Proteobacteria;c__Gammaproteobacteria;o__Pasteurellales;f__Pasteurellaceae;g__Haemophilus	1288	794	289	0	278	0	1868	0	70	1008	38	0	34	11	87	0	0	0	68	68	19	0	713	234	40	0	16	144	0	3	2039	10	694	56	152	21	20	47	20	0	87	40	567	78	164	91	71	0	1916
p__Proteobacteria;c__Gammaproteobacteria;o__Betaproteobacteriales;f__Burkholderiaceae;g__Lautropia	494	0	207	6	0	0	913	0	309	7578	0	0	0	0	151	0	0	0	0	0	0	0	368	8	120	190	21	12	22	2	1015	7	422	0	610	123	30	246	0	0	139	71	0	46	0	0	0	0	1209
p__Bacteroidetes;c__Bacteroidia;o__Flavobacteriales;f__Flavobacteriaceae;g__Capnocytophaga	6761	4845	7896	1843	6628	941	894	119	1444	1222	70	1127	561	1807	2655	13663	957	1258	1349	3426	11002	2360	2365	9469	2992	2761	1255	3131	4979	584	815	11105	7167	9067	1788	2683	668	2439	42	55	3373	2137	4836	969	2221	6464	8134	472	23
p__Firmicutes;c__Negativicutes;o__Selenomonadales;f__Veillonellaceae;g__Selenomonas	1734	1771	627	853	5775	8275	137	361	1784	856	27	6164	735	11348	0	5079	4466	6034	1068	2844	4021	10393	617	5283	857	2298	1291	5032	4838	8235	1020	8972	569	11048	1400	1353	3142	5548	51	4179	5013	3786	4523	11587	27	1547	51	5554	139
p__Bacteroidetes;c__Bacteroidia;o__Bacteroidales;f__Paludibacteraceae;g__Paludibacteraceae_F0058	22	130	14	276	51	721	56	5133	0	97	94	29	0	1924	0	2063	0	291	16	149	4	1005	0	119	4	31	5588	138	2851	121	6	421	0	0	0	6281	78	42	661	652	2012	1194	0	43	0	27	5	6558	0
p__Spirochaetes;c__Spirochaetia;o__Spirochaetales;f__Spirochaetaceae;g__Treponema	35	1026	0	7873	681	6081	157	3679	169	3117	225	1337	557	10110	0	6037	51	12302	674	1221	275	2483	0	1088	36	1050	6439	362	5414	3404	43	2550	0	2544	0	1906	7519	2965	211	1604	2588	2190	1160	4016	0	3293	0	9154	2779
p__Actinobacteria;c__Actinobacteria;o__Actinomycetales;f__Actinomycetaceae;g__F0332	732	1451	49	159	2590	213	98	14	830	5	0	0	424	698	125	925	68	91	13	249	258	0	914	679	27	1377	30	0	465	78	2737	9	202	158	8	537	46	1132	0	0	84	43	0	516	0	19	3288	9	0
p__Firmicutes;c__Clostridia;o__Clostridiales;f__Clostridiales_Family_XIII;g__NA	27	242	3	1614	42	695	155	6113	0	829	384	802	1409	1820	109	582	53	2479	721	1314	3	1576	0	176	43	1780	3270	530	684	1387	76	247	4	91	0	878	2480	1156	222	1279	203	319	660	1782	6	561	3	1480	1573
p__Firmicutes;c__Clostridia;o__Clostridiales;f__Peptostreptococcaceae;g__Peptostreptococcus	0	67	0	7036	12	324	58	5	0	168	0	1331	77	579	0	0	0	10	580	208	0	125	0	26	47	1567	3	210	0	0	43	162	8	0	0	258	110	273	0	0	110	23	167	828	0	1005	0	6	0
p__Proteobacteria;c__Gammaproteobacteria;o__Pasteurellales;f__Pasteurellaceae;g__Aggregatibacter	790	56	247	25	167	42	159	58	159	2715	1863	9	942	16	11	8	12	0	9	213	0	0	555	216	2648	789	92	217	664	0	2449	28	1410	0	0	1503	127	193	2357	163	20	28	550	130	0	0	237	7	923
p__Firmicutes;c__Clostridia;o__Clostridiales;f__Lachnospiraceae;g__Oribacterium	61	379	0	2218	281	447	12	6	0	11	0	544	4	23	0	610	512	200	271	79	92	607	22	69	30	41	38	780	588	557	83	329	47	88	36	51	136	902	6	185	298	0	134	1323	79	1705	0	26	0
p__Proteobacteria;c__Deltaproteobacteria;o__Desulfobacterales;f__Desulfobulbaceae;g__Desulfobulbus	0	47	5	680	27	181	3	5304	0	339	26	168	11	86	0	78	2	453	16	35	0	432	0	87	0	150	2483	0	63	735	0	122	0	0	0	1391	92	38	11	430	0	131	0	65	0	7	0	1138	698
p__Firmicutes;c__Bacilli;o__Bacillales;f__Family_XI;g__Gemella	332	56	1954	1637	347	183	764	23	65	3754	117	983	334	45	135	99	19	259	331	2705	30	17	3321	945	5049	2611	630	835	100	0	1822	103	581	63	53	57	53	40	771	28	91	442	3883	192	111	45	65	704	134
p__Fusobacteria;c__Fusobacteriia;o__Fusobacteriales;f__Leptotrichiaceae;g__Oceanivirga	0	0	0	35	0	0	594	448	0	43	0	0	2839	1225	0	0	0	0	0	0	2	205	0	25	0	0	0	0	1388	4099	0	0	0	0	0	0	0	0	0	0	0	0	114	3708	0	0	0	0	0
p__Bacteroidetes;c__Bacteroidia;o__Bacteroidales;f__Prevotellaceae;g__Alloprevotella	99	431	0	14	693	1478	109	4553	0	347	26	4995	241	1704	0	96	15	3783	4799	1517	13	3480	0	24	104	120	391	415	1332	4616	160	561	21	0	0	699	4440	1885	44	5598	253	2236	3750	4899	24	367	17	4062	0
p__Firmicutes;c__Clostridia;o__Clostridiales;f__Lachnospiraceae;g__Lachnoanaerobaculum	655	586	920	19	1482	414	9	0	49	21	0	142	0	86	50	716	757	959	47	1383	3448	424	221	1904	633	925	112	891	724	350	161	608	1111	599	51	71	214	548	10	78	751	453	204	468	36	1186	1768	28	0
p__Synergistetes;c__Synergistia;o__Synergistales;f__Synergistaceae;g__Fretibacterium	10	175	4	1083	76	752	105	3182	0	1659	340	475	90	1411	0	982	12	3698	34	80	5	1805	0	280	0	969	3960	14	1616	3434	7	397	0	0	0	3459	564	493	46	604	208	883	80	787	0	115	0	1157	2823
p__Firmicutes;c__Bacilli;o__Lactobacillales;f__Aerococcaceae;g__Abiotrophia	0	0	419	0	0	0	0	0	490	4257	0	0	0	0	2846	0	0	0	0	0	0	0	597	26	186	40	0	0	0	0	0	0	0	0	0	0	0	0	0	0	17	0	0	0	0	0	12	6	0
p__Firmicutes;c__Clostridia;o__Clostridiales;f__Lachnospiraceae;g__Catonella	31	60	47	701	45	213	22	311	0	1015	16	401	200	780	0	428	89	381	130	62	3	78	6	12	465	176	216	60	0	85	36	321	0	304	0	188	2382	121	0	7	449	354	1313	1021	0	151	0	802	0
p__Bacteroidetes;c__Bacteroidia;o__Sphingobacteriales;f__Lentimicrobiaceae;g__NA	0	204	0	109	0	0	14	423	0	22	0	0	67	2883	0	898	0	5824	7	33	0	434	0	22	0	679	1325	3	3043	1020	0	630	0	0	0	1166	1151	614	0	274	404	743	13	1045	0	236	0	2793	0
p__Actinobacteria;c__Coriobacteriia;o__Coriobacteriales;f__Atopobiaceae;g__Atopobium	1349	902	0	14	167	643	14	11	0	50	6	364	0	34	0	0	1380	91	1352	18	230	3057	32	55	3	19	0	1083	13	268	112	274	36	424	137	71	202	616	0	148	9	9	132	1903	583	9	14	9	0
p__Proteobacteria;c__Gammaproteobacteria;o__Cardiobacteriales;f__Cardiobacteriaceae;g__Cardiobacterium	1379	2904	1148	46	84	0	0	6	1903	672	0	42	0	0	73	2731	21	0	156	166	804	6	620	73	337	724	49	71	456	82	1041	11	976	904	273	280	37	151	0	0	528	359	51	19	16	369	73	21	651
p__Bacteroidetes;c__Bacteroidia;o__Flavobacteriales;f__Weeksellaceae;g__Bergeyella	345	174	223	7	116	7	425	0	33	779	103	26	0	0	78	249	8	0	76	145	126	27	85	187	214	339	36	100	13	0	46	302	431	167	0	6	37	26	0	0	182	107	109	5	81	0	105	42	21
p__Firmicutes;c__Erysipelotrichia;o__Erysipelotrichales;f__Erysipelotrichaceae;g__Solobacterium	58	124	0	47	88	298	7	0	0	34	0	221	0	20	0	0	39	109	711	140	3	45	4	30	17	11	0	1249	0	0	68	108	4	854	0	59	23	132	0	200	6	5	127	308	0	54	4	0	0
p__Firmicutes;c__Erysipelotrichia;o__Erysipelotrichales;f__Erysipelotrichaceae;g__Bulleidia	5	119	0	449	24	5	5	1216	0	0	93	1149	4	174	0	13	0	152	240	8	0	247	0	0	0	3	0	0	0	152	0	0	0	0	0	0	1028	157	76	1219	20	0	67	198	0	1422	0	18	0
p__Firmicutes;c__Clostridia;o__Clostridiales;f__Lachnospiraceae;g__Johnsonella	47	0	1166	710	170	118	0	402	29	651	0	0	223	376	0	609	5	735	19	109	1688	122	18	32	624	2608	171	1177	169	735	151	128	27	0	0	4046	592	1395	0	17	1440	1834	0	200	0	702	34	529	737
p__Firmicutes;c__Clostridia;o__Clostridiales;f__Ruminococcaceae;g__Ruminococcaceae_UCG-014	86	261	385	0	223	333	0	0	0	23	0	0	0	0	0	0	140	1246	0	0	0	41	32	604	356	354	19	949	0	0	84	309	0	1465	0	0	123	279	0	0	511	1963	5	31	0	244	7	136	0
p__Firmicutes;c__Negativicutes;o__Selenomonadales;f__Veillonellaceae;g__Anaeroglobus	185	378	0	353	737	1171	0	28	0	0	4	1237	77	886	0	0	0	678	199	5	0	1689	7	23	0	64	0	110	0	0	0	743	0	0	0	0	221	687	0	781	1660	463	89	331	0	81	0	736	0
p__Firmicutes;c__Clostridia;o__Clostridiales;f__Lachnospiraceae;g__Stomatobaculum	196	223	19	0	268	160	8	0	0	0	0	0	7	0	5	7	940	19	0	297	526	160	15	124	120	0	39	630	6	0	168	408	32	153	0	8	87	391	0	0	104	0	13	49	0	0	1314	0	0
p__Bacteroidetes;c__Bacteroidia;o__Bacteroidales;f__Bacteroidales_Incertae_Sedis;g__Phocaeicola	0	0	0	17	103	254	3	0	0	0	0	32	0	266	0	0	0	38	21	0	0	697	0	18	0	107	16	0	0	429	0	0	0	0	0	0	0	0	0	0	20	170	0	554	0	21	0	0	0
p__Proteobacteria;c__Gammaproteobacteria;o__Betaproteobacteriales;f__Neisseriaceae;g__Eikenella	986	174	248	539	348	18	154	162	16	597	85	73	203	108	415	884	38	141	222	437	1071	138	114	149	385	704	88	234	611	87	96	148	251	70	73	1774	1069	432	131	129	306	197	461	75	182	72	313	33	717
p__Actinobacteria;c__Coriobacteriia;o__Coriobacteriales;f__Atopobiaceae;g__Olsenella	64	38	0	12	68	514	0	198	0	0	0	1010	0	130	0	0	0	97	0	6	75	1348	0	316	0	59	0	16	0	49	16	30	0	81	0	44	99	823	0	579	225	438	50	1001	0	88	0	135	0
p__Firmicutes;c__Clostridia;o__Clostridiales;f__Defluviitaleaceae;g__Defluviitaleaceae_UCG-011	0	0	0	116	5	86	79	369	0	506	0	0	6	125	0	161	0	320	0	0	0	43	0	27	0	253	731	5	779	445	0	94	0	0	0	9	295	43	0	0	57	125	0	0	0	31	0	517	851
p__Firmicutes;c__Clostridia;o__Clostridiales;f__Peptostreptococcaceae;g__NA	0	0	298	949	10	19	0	2961	3	349	205	0	14	0	0	31	27	0	0	153	15	0	8	4	244	355	0	29	0	0	0	21	0	0	0	2089	347	0	0	0	487	172	5	17	0	29	0	663	0
p__Actinobacteria;c__Actinobacteria;o__Bifidobacteriales;f__Bifidobacteriaceae;g__Scardovia	0	422	0	0	0	3	0	0	0	0	0	0	0	0	0	0	478	12	0	0	0	178	0	0	0	0	0	0	0	0	0	0	0	0	0	0	0	137	0	343	0	0	0	0	0	0	0	0	0
p__Firmicutes;c__Clostridia;o__Clostridiales;f__Peptostreptococcaceae;g__Peptoanaerobacter	0	16	0	87	0	0	5	99	0	74	0	105	96	483	0	0	0	232	125	13	0	61	0	0	0	0	43	7	0	331	0	85	0	0	0	323	199	15	0	95	188	186	0	0	0	336	0	231	0
p__Patescibacteria;c__Gracilibacteria;o__NA;f__NA;g__NA	0	0	0	0	0	0	0	0	0	0	0	0	0	0	0	0	0	0	0	0	0	0	0	0	0	0	0	0	0	0	0	0	0	0	0	0	0	0	0	0	0	0	0	0	0	0	0	0	0
p__Chloroflexi;c__Anaerolineae;o__Anaerolineales;f__Anaerolineaceae;g__Flexilinea	0	0	0	46	4	70	0	0	0	217	2	0	0	160	0	0	0	29	8	21	0	47	0	9	0	55	291	0	0	0	0	0	0	0	0	21	0	0	0	32	0	44	0	0	0	0	0	295	7
p__Patescibacteria;c__Gracilibacteria;o__Absconditabacteriales_(SR1);f__NA;g__NA	0	0	410	0	28	178	0	0	0	0	0	0	0	16	0	0	0	0	0	3	0	4	15	15	236	223	10	283	0	0	10	7	0	0	0	0	664	348	0	0	16	399	0	0	0	0	9	0	0
p__Actinobacteria;c__Actinobacteria;o__Propionibacteriales;f__Propionibacteriaceae;g__Pseudopropionibacterium	0	39	9	0	0	6	12	18	967	55	0	5	229	0	0	102	0	0	16	7	0	0	0	0	15	285	10	0	46	0	544	0	0	0	0	134	0	26	0	7	18	0	0	0	0	91	0	13	25
p__Firmicutes;c__Clostridia;o__Clostridiales;f__Peptococcaceae;g__Peptococcus	0	0	42	438	53	253	0	0	3	346	0	0	30	57	0	175	65	148	49	109	0	8	0	0	0	369	854	35	0	0	54	82	0	0	0	16	1082	40	0	0	20	89	93	73	0	107	0	147	0
p__Tenericutes;c__Mollicutes;o__Mycoplasmatales;f__Mycoplasmataceae;g__Mycoplasma	11	13	0	112	4	154	57	33	0	3	213	28	22	105	0	145	0	310	12	33	5	87	0	0	0	71	37	9	88	47	0	24	0	0	0	61	105	19	76	143	47	10	77	70	0	115	0	170	19
p__Firmicutes;c__Clostridia;o__Clostridiales;f__Family_XIII;g__Clostridiales_Family_XIII_UCG-001	0	25	0	39	0	98	6	446	0	43	0	395	7	168	0	65	0	137	91	18	0	151	0	2	0	91	240	21	31	133	0	17	0	0	0	31	129	138	0	57	13	13	71	164	0	182	0	79	0
p__Firmicutes;c__Bacilli;o__Lactobacillales;f__Lactobacillaceae;g__Lactobacillus	14	0	0	0	0	44	70	0	0	0	0	0	0	0	0	0	5035	0	0	0	3	34	0	139	0	0	0	0	0	0	0	0	0	0	6	0	0	0	0	293	0	0	0	0	0	0	0	0	0
p__Proteobacteria;c__Gammaproteobacteria;o__Betaproteobacteriales;f__Burkholderiaceae;g__Ralstonia	0	0	0	0	0	0	0	0	0	0	0	0	0	0	0	0	0	0	0	0	0	0	0	0	0	0	0	0	0	0	0	0	0	0	0	0	0	0	0	0	0	0	0	0	0	0	0	0	0
p__Firmicutes;c__Negativicutes;o__Selenomonadales;f__Veillonellaceae;g__Megasphaera	2296	479	0	0	61	90	18	0	0	0	0	0	0	0	0	0	18	0	194	112	21	0	12	91	23	0	0	371	0	0	277	234	20	28	21	6	22	61	0	0	6	0	22	56	0	0	20	0	0
p__Firmicutes;c__Negativicutes;o__Selenomonadales;f__Veillonellaceae;g__Centipeda	7	234	5	0	80	54	0	0	0	0	0	4	0	0	0	2	0	42	0	8	2375	66	0	2	0	2	12	178	28	3	0	18	0	2	0	0	31	52	0	0	220	427	737	1415	0	269	0	0	0
p__Patescibacteria;c__Saccharimonadia;o__Saccharimonadales;f__Saccharimonadaceae;g__Candidatus_Saccharimonas	30	64	5	51	63	212	0	0	0	40	2	0	30	1045	0	0	0	265	32	188	5	20	0	113	352	958	4	464	0	0	20	589	0	56	0	8	47	103	0	0	192	57	14	170	0	0	0	0	0
p__Bacteroidetes;c__Bacteroidia;o__Bacteroidales;f__Rikenellaceae;g__Rikenellaceae_RC9	0	65	0	101	0	9	0	233	0	139	0	35	19	866	0	331	3	2007	109	30	0	191	0	17	0	35	588	22	0	16	0	194	0	0	0	30	1158	232	0	35	155	237	0	242	0	67	0	131	0
p__Firmicutes;c__Clostridia;o__Clostridiales;f__Eubacteriaceae;g__Pseudoramibacter	0	0	0	3	0	0	0	0	0	0	0	8	3	10	0	0	0	5	0	0	0	387	0	11	0	111	91	0	0	6	0	20	0	0	0	243	0	39	0	309	0	0	0	0	0	5	0	0	0
p__Firmicutes;c__Clostridia;o__Clostridiales;f__Lachnospiraceae;g__NA	9	0	2315	10	57	3	0	0	3	66	0	0	0	0	0	18	6	69	0	0	0	0	16	4	0	223	37	3	0	0	0	2	0	0	0	0	1188	27	0	0	248	649	0	3	0	341	0	0	34
p__Firmicutes;c__Clostridia;o__Clostridiales;f__Family_XI;g__Murdochiella	0	0	0	0	0	0	0	0	0	0	0	0	0	0	0	0	0	0	0	0	0	0	0	0	0	0	0	0	0	0	0	0	0	0	0	0	0	0	0	0	0	0	0	0	0	0	0	0	0
p__Proteobacteria;c__Gammaproteobacteria;o__Betaproteobacteriales;f__Burkholderiaceae;g__Comamonas	13	0	15	0	0	0	0	0	0	55	0	0	0	0	0	0	0	0	0	0	0	0	31	7	57	12	0	0	0	0	247	0	10	0	0	0	0	0	0	0	0	0	0	0	0	0	0	0	0
p__Firmicutes;c__Erysipelotrichia;o__Erysipelotrichales;f__Erysipelotrichaceae;g__Erysipelotrichaceae_UCG-006	0	41	0	0	0	129	0	0	0	0	0	29	0	72	0	0	0	30	0	0	0	49	0	0	0	0	0	22	0	10	0	15	0	0	0	0	13	92	0	11	25	96	0	103	0	5	0	0	0
p__Tenericutes;c__Mollicutes;o__Acholeplasmatales;f__Acholeplasmataceae;g__Acholeplasma	0	0	0	0	0	0	0	0	0	0	0	0	0	0	0	0	0	64	0	0	0	0	0	18	0	0	0	0	0	0	0	0	0	0	0	0	0	0	0	0	3	7	0	0	0	0	0	0	0
p__Patescibacteria;c__Gracilibacteria;o__JGI_0000069-P22;f__NA;g__NA	16	0	0	0	0	0	0	0	75	14	0	0	0	0	0	0	0	0	0	0	0	0	0	0	0	0	0	0	0	0	88	0	0	0	0	0	0	0	0	0	73	67	0	0	0	0	0	0	0
p__Bacteroidetes;c__Bacteroidia;o__Bacteroidales;f__Prevotellaceae;g__NA	0	6	0	52	0	0	0	0	0	0	0	0	0	0	0	0	8	129	0	0	0	0	0	68	0	136	0	16	4	26	0	8	3	3	0	0	6	0	0	0	0	4	0	6	0	0	0	0	0
p__Firmicutes;c__Clostridia;o__Clostridiales;f__Lachnospiraceae;g__Butyrivibrio	0	0	0	0	0	0	0	12	0	471	0	0	0	0	0	0	0	0	0	0	0	0	0	0	0	0	0	0	0	0	43	62	0	0	0	0	205	28	0	0	0	0	0	0	0	96	0	0	0
p__Firmicutes;c__Negativicutes;o__Selenomonadales;f__Veillonellaceae;g__NA	303	955	0	0	35	473	0	2	11	0	0	0	0	8	0	0	18	4	25	4	85	25	0	16	597	83	0	0	0	12	101	2	0	2	90	105	18	0	0	0	74	151	17	23	0	0	0	0	0
p__Firmicutes;c__Clostridia;o__Clostridiales;f__Lachnospiraceae;g__Moryella	0	0	0	99	0	47	0	0	0	0	0	8	22	84	0	0	0	122	15	19	0	109	0	0	0	30	31	0	0	0	0	0	0	0	0	0	0	0	0	0	12	46	0	53	0	12	0	39	0
p__Proteobacteria;c__Gammaproteobacteria;o__Betaproteobacteriales;f__Burkholderiaceae;g__Brachymonas	0	0	0	0	0	0	0	208	0	0	0	0	0	0	0	0	0	50	0	22	0	0	0	3	0	38	237	0	0	0	0	0	0	0	0	738	0	0	0	0	0	0	0	8	0	0	0	88	0
p__Bacteroidetes;c__Bacteroidia;o__Bacteroidales;f__Bacteroidaceae;g__Bacteroides	0	0	0	4	0	0	0	0	0	0	0	0	0	176	0	0	0	0	0	0	0	0	0	15	0	0	0	0	0	115	0	0	0	0	0	0	0	0	0	29	18	153	0	0	0	20	0	0	0
p__Proteobacteria;c__Gammaproteobacteria;o__Betaproteobacteriales;f__Neisseriaceae;g__NA	0	3	2	0	0	0	0	0	0	15	0	0	0	0	0	0	0	0	0	0	0	0	6	0	0	0	0	0	0	0	0	2	0	0	0	0	0	0	0	0	0	0	0	0	14	0	108	0	0
p__Bacteroidetes;c__Bacteroidia;o__Bacteroidales;f__NA;g__NA	0	0	0	40	5	14	0	194	0	0	0	0	0	11	0	0	0	164	0	0	0	118	0	0	0	15	0	0	16	18	0	0	0	0	0	0	47	104	0	45	8	76	16	15	0	51	0	17	0
p__Firmicutes;c__Clostridia;o__Clostridiales;f__Family_XIII;g__Mogibacterium	8	0	0	15	0	16	10	123	0	0	20	51	8	11	0	0	0	21	0	0	0	80	0	0	0	13	43	14	12	21	4	7	0	12	0	22	24	19	0	25	0	0	8	48	0	0	0	10	18
p__Bacteroidetes;c__Bacteroidia;o__Bacteroidales;f__Rikenellaceae;g__Blvii28_wastewater-sludge_group	0	0	0	0	0	0	0	0	0	0	0	0	0	0	0	7	0	0	0	7	0	0	0	0	0	0	0	0	0	0	0	0	0	0	0	0	0	0	0	0	0	24	0	0	0	0	0	173	0
p__Firmicutes;c__Clostridia;o__Clostridiales;f__Lachnospiraceae;g__Shuttleworthia	12	184	0	0	0	0	0	0	0	0	0	0	0	0	0	0	32	0	11	0	0	23	0	0	0	0	0	10	0	0	0	0	0	9	0	0	0	12	0	8	0	0	0	55	0	0	0	0	0
p__Proteobacteria;c__Deltaproteobacteria;o__Desulfovibrionales;f__Desulfovibrionaceae;g__Desulfovibrio	0	0	0	0	0	0	0	0	0	0	0	0	0	0	0	0	0	0	0	0	0	0	0	0	0	5	0	0	0	27	0	0	0	0	0	0	0	0	0	0	0	0	26	95	0	0	0	0	0
p__Actinobacteria;c__Coriobacteriia;o__Coriobacteriales;f__Eggerthellaceae;g__Slackia	0	0	0	23	5	7	0	229	0	0	0	7	0	15	0	0	0	23	11	0	0	57	0	0	0	38	0	0	0	48	0	0	0	0	0	0	21	11	2	59	0	0	0	27	0	0	0	3	10
p__Tenericutes;c__Mollicutes;o__Izimaplasmatales;f__NA;g__NA	0	0	0	0	0	0	0	0	0	0	0	0	0	0	0	0	0	0	0	0	0	0	0	0	0	3	0	0	0	0	0	21	0	0	0	0	0	0	0	0	0	0	0	11	0	0	0	2	0
p__Firmicutes;c__Bacilli;o__Bacillales;f__Staphylococcaceae;g__Staphylococcus	578	0	0	0	0	0	0	0	0	0	0	0	0	0	0	0	0	0	0	0	0	0	0	0	0	0	0	0	0	0	0	0	0	0	0	0	0	0	10	0	0	0	0	0	0	0	4	0	0
p__Firmicutes;c__Clostridia;o__Clostridiales;f__Clostridiales_vadinBB60_group;g__NA	0	0	0	0	3	42	5	0	0	27	0	0	51	226	0	5	2	22	5	0	0	18	0	0	0	9	7	0	0	0	0	17	0	0	0	4	15	15	0	13	5	3	0	19	0	7	0	7	0
p__Proteobacteria;c__Gammaproteobacteria;o__Betaproteobacteriales;f__Rhodocyclaceae;g__Propionivibrio	0	0	0	0	0	0	0	0	0	9	0	0	0	0	0	30	0	0	0	0	0	0	0	0	0	11	0	0	6	0	0	0	0	0	0	2	0	0	0	0	15	57	0	0	0	32	0	25	0
p__Firmicutes;c__Clostridia;o__Clostridiales;f__Lachnospiraceae;g__Howardella	21	5	0	31	8	38	0	0	0	4	0	34	0	47	0	0	18	0	10	0	0	55	0	0	0	0	0	2	0	22	4	9	0	0	0	10	20	5	0	58	0	0	12	15	0	0	0	0	0
p__Proteobacteria;c__Gammaproteobacteria;o__Betaproteobacteriales;f__Burkholderiaceae;g__NA	0	0	0	0	0	0	0	0	0	0	0	0	0	0	0	0	0	0	0	0	0	0	0	0	3	0	0	0	0	0	0	0	0	0	0	0	0	0	0	0	0	0	0	0	0	0	0	0	0
p__Actinobacteria;c__Actinobacteria;o__Bifidobacteriales;f__Bifidobacteriaceae;g__Bifidobacterium	267	73	0	0	0	0	0	0	0	0	0	0	0	0	0	0	14	0	0	0	0	140	0	0	0	0	0	0	0	0	0	0	0	0	0	0	0	0	0	0	0	0	0	12	0	0	0	0	0
p__Proteobacteria;c__Gammaproteobacteria;o__Pseudomonadales;f__Pseudomonadaceae;g__Pseudomonas	18	0	0	0	149	0	23	0	21	5	70	0	24	6	0	0	0	4	3	0	0	0	233	0	0	0	0	0	2	0	0	0	37	11	45	13	4	5	19	50	0	0	0	0	17	4	5	0	11
p__Firmicutes;c__Clostridia;o__Clostridiales;f__Ruminococcaceae;g__Candidatus_Soleaferrea	0	0	0	0	0	0	0	0	0	0	0	0	0	0	0	0	0	10	0	0	0	0	0	0	0	0	0	0	144	195	0	0	0	0	0	0	0	0	0	0	0	0	0	0	0	0	0	0	137
p__Actinobacteria;c__Coriobacteriia;o__Coriobacteriales;f__Eggerthellaceae;g__Cryptobacterium	69	0	0	0	0	0	0	0	0	0	0	0	0	0	0	0	0	0	0	0	0	0	0	0	0	0	0	0	0	0	0	0	0	0	0	0	0	0	0	0	0	0	0	0	0	0	0	0	0
p__Proteobacteria;c__Gammaproteobacteria;o__Coxiellales;f__Coxiellaceae;g__Coxiella	0	0	0	39	0	0	0	0	0	0	0	0	0	0	0	0	0	11	0	0	0	0	0	27	0	0	0	0	0	0	0	0	0	0	0	0	0	0	0	0	0	0	0	0	0	0	0	30	171
p__Proteobacteria;c__Alphaproteobacteria;o__Rhodospirillales;f__NA;g__NA	0	0	0	0	0	0	0	0	0	33	0	0	0	0	0	0	0	10	0	0	0	0	0	0	0	0	0	0	0	0	0	0	0	0	0	0	0	0	0	0	0	0	0	0	0	0	0	0	0
p__Proteobacteria;c__Gammaproteobacteria;o__Enterobacteriales;f__Enterobacteriaceae;g__Serratia	0	0	0	5	0	4	20	0	30	9	68	7	15	0	0	3	3	0	0	0	0	4	0	0	0	6	0	0	6	0	9	0	26	0	45	7	0	3	12	57	0	0	0	6	18	7	4	4	9
p__Actinobacteria;c__Actinobacteria;o__Propionibacteriales;f__Propionibacteriaceae;g__Propionibacterium	12	359	0	0	0	0	0	0	0	0	0	0	33	22	3	0	0	0	0	0	0	0	0	0	0	0	0	0	0	0	0	0	0	0	0	0	0	0	0	0	0	0	0	0	0	0	0	0	0
p__Firmicutes;c__Erysipelotrichia;o__Erysipelotrichales;f__Erysipelotrichaceae;g__Eggerthia	0	17	0	0	0	3	0	0	0	0	0	0	7	0	0	0	0	0	0	0	0	0	0	0	0	0	0	0	0	0	0	0	0	0	0	0	56	50	0	0	11	0	6	56	0	0	0	0	0
p__Bacteroidetes;c__Bacteroidia;o__Bacteroidales;f__Prevotellaceae;g__Prevotellaceae_UCG-004	0	13	0	0	0	0	0	0	0	0	0	15	0	0	0	0	0	0	18	0	0	0	0	0	0	0	0	0	0	72	0	0	0	0	0	0	0	0	0	0	0	0	0	95	0	0	0	0	0
p__Bacteroidetes;c__Bacteroidia;o__NA;f__NA;g__NA	0	0	0	0	0	0	0	0	0	13	0	39	0	2	0	60	0	0	0	0	0	0	0	2	0	0	28	0	0	3	0	9	2	0	0	19	0	0	0	0	0	0	0	3	0	0	0	0	0
p__Proteobacteria;c__Deltaproteobacteria;o__Bradymonadales;f__NA;g__NA	0	0	0	0	0	0	0	0	0	0	0	0	0	160	0	0	0	0	0	0	0	0	0	0	0	19	0	0	0	0	0	4	0	0	0	0	0	0	0	0	0	0	0	0	0	0	0	0	0
p__Proteobacteria;c__Deltaproteobacteria;o__Desulfovibrionales;f__Desulfomicrobiaceae;g__Desulfomicrobium	0	0	0	0	0	0	0	0	0	0	0	0	0	0	0	0	0	0	0	0	0	0	0	0	0	0	0	0	0	0	0	0	0	0	0	0	0	0	0	0	0	0	0	0	0	0	0	0	0
p__Firmicutes;c__Clostridia;o__Clostridiales;f__Family_XI;g__Ezakiella	0	0	0	0	0	0	0	0	0	0	0	0	0	0	0	0	0	0	0	0	0	0	0	0	0	0	0	0	0	0	0	0	0	0	0	0	0	0	0	0	0	0	0	0	0	0	0	0	0
p__Proteobacteria;c__Alphaproteobacteria;o__Rhizobiales;f__Rhizobiaceae;g__Mesorhizobium	0	0	0	0	0	0	0	0	0	0	0	0	0	0	0	0	0	0	0	0	0	0	0	0	0	0	0	0	0	0	0	0	0	0	0	0	0	0	0	0	0	0	0	0	0	0	0	0	0
p__Actinobacteria;c__Actinobacteria;o__Bifidobacteriales;f__Bifidobacteriaceae;g__Parascardovia	33	12	0	0	0	0	0	0	0	0	0	0	0	132	0	0	0	0	0	0	0	0	0	0	0	0	0	0	0	0	0	0	0	0	0	0	0	0	0	0	0	0	0	0	0	0	0	0	0
p__Epsilonbacteraeota;c__Campylobacteria;o__Campylobacterales;f__Helicobacteraceae;g__Wolinella	0	0	0	0	0	0	0	0	0	32	0	0	0	0	0	6	0	14	0	0	0	0	0	0	0	0	0	0	0	0	0	0	0	0	0	0	55	0	0	0	0	4	0	0	0	0	0	0	0
p__Proteobacteria;c__Gammaproteobacteria;o__Pasteurellales;f__Pasteurellaceae;g__Actinobacillus	0	0	0	0	0	0	0	0	3	0	0	0	0	0	0	0	0	0	0	0	0	0	0	0	0	0	0	0	0	0	0	0	14	0	0	0	0	0	0	0	0	0	0	0	0	0	0	0	10
p__Proteobacteria;c__Alphaproteobacteria;o__Acetobacterales;f__Acetobacteraceae;g__Acetobacter	0	0	0	0	0	0	0	0	0	0	0	0	0	0	0	0	0	0	0	0	0	0	0	0	0	0	0	0	0	0	0	0	0	0	0	0	0	0	0	0	0	0	0	0	0	0	0	0	0
p__Tenericutes;c__Mollicutes;o__EMP-G18;f__NA;g__NA	0	0	0	0	0	0	0	0	0	0	0	0	0	0	0	0	0	55	0	0	0	0	0	0	0	0	0	0	0	0	0	0	0	0	0	0	0	0	0	0	0	0	0	0	0	0	0	0	0
p__NA;c__NA;o__NA;f__NA;g__NA	0	0	0	0	0	2	0	2	0	0	0	0	0	2	0	0	0	18	3	0	0	6	0	0	0	5	0	0	0	2	0	2	5	7	0	10	2	2	2	11	51	31	3	2	15	0	0	0	2
p__Proteobacteria;c__Gammaproteobacteria;o__Cardiobacteriales;f__Cardiobacteriaceae;g__Suttonella	0	0	0	0	0	0	0	0	0	0	0	0	0	0	0	0	0	0	0	0	0	0	0	0	0	0	0	0	0	0	0	0	0	0	0	0	0	0	0	0	0	0	0	0	0	0	0	0	0
p__Bacteroidetes;c__Bacteroidia;o__Flavobacteriales;f__Weeksellaceae;g__Chryseobacterium	12	0	0	0	0	0	0	0	0	0	0	0	0	0	0	0	0	0	0	0	0	0	0	0	0	0	0	0	0	0	0	0	65	0	0	4	0	0	0	0	0	0	0	0	0	0	0	0	0
p__Proteobacteria;c__Alphaproteobacteria;o__Caulobacterales;f__Caulobacteraceae;g__Brevundimonas	0	0	0	0	0	0	0	0	0	0	0	0	0	0	0	0	0	0	0	0	0	0	65	0	0	0	0	0	0	0	0	0	0	0	0	0	0	0	0	0	0	0	0	0	0	0	0	0	3
p__Bacteroidetes;c__Bacteroidia;o__Bacteroidales;f__Marinifilaceae;g__Odoribacter	0	0	0	0	0	0	0	0	0	0	0	0	0	0	0	0	0	0	0	0	0	0	0	0	0	0	0	0	0	0	0	0	0	0	0	0	0	0	0	0	0	0	0	0	0	0	0	0	0
p__Proteobacteria;c__Gammaproteobacteria;o__Enterobacteriales;f__Enterobacteriaceae;g__Rahnella	16	0	0	0	4	0	0	0	0	0	0	0	0	0	0	0	0	0	0	0	0	0	0	0	0	0	0	0	0	0	0	0	0	15	0	0	0	0	0	0	0	0	0	0	0	0	0	0	0
p__Proteobacteria;c__Alphaproteobacteria;o__Rhizobiales;f__Rhizobiaceae;g__Ochrobactrum	0	0	0	0	0	0	0	0	0	0	0	0	0	0	0	0	0	0	0	0	0	0	55	0	0	0	0	0	0	0	0	0	0	0	0	0	0	0	0	0	0	0	0	0	0	0	0	0	0
p__Proteobacteria;c__Gammaproteobacteria;o__Pseudomonadales;f__Moraxellaceae;g__Acinetobacter	0	0	0	0	0	0	0	0	0	0	0	0	0	0	0	0	0	0	0	0	0	0	32	0	0	0	0	0	0	0	0	0	47	0	0	0	0	0	0	0	0	0	0	0	0	0	0	0	0
p__Firmicutes;c__Clostridia;o__Clostridiales;f__Family_XI;g__W5053	0	0	0	0	0	0	0	0	0	0	0	0	0	0	0	0	0	0	0	0	0	0	0	0	0	15	0	0	0	0	0	0	0	0	0	0	0	0	0	0	0	0	0	0	0	0	0	0	0
p__Firmicutes;c__Clostridia;o__Clostridiales;f__Family_XI;g__Peptoniphilus	0	0	0	0	0	0	0	17	0	0	0	0	0	0	0	0	0	0	0	0	0	0	0	0	0	0	0	0	0	0	0	0	0	0	0	0	0	13	0	0	0	0	0	0	0	0	0	0	0
p__Proteobacteria;c__Gammaproteobacteria;o__Xanthomonadales;f__Xanthomonadaceae;g__Stenotrophomonas	0	0	0	0	0	0	0	0	0	0	0	0	0	0	0	0	0	0	0	0	0	0	75	0	0	0	0	0	0	0	0	0	0	0	0	0	0	0	0	0	0	0	0	0	0	0	0	0	0
p__Firmicutes;c__Clostridia;o__Clostridiales;f__Lachnospiraceae;g__Roseburia	0	0	0	0	0	0	0	0	0	0	0	0	0	0	0	0	0	0	0	0	0	0	0	0	0	0	0	0	0	0	0	0	0	0	0	0	0	0	0	0	0	0	0	0	0	0	0	0	0
p__Euryarchaeota;c__Methanobacteria;o__Methanobacteriales;f__Methanobacteriaceae;g__Methanobrevibacter	0	0	0	0	0	0	0	0	0	0	0	0	0	0	0	0	0	0	0	0	0	0	0	0	0	0	0	0	0	0	0	0	0	0	0	0	0	0	0	0	0	0	0	0	0	0	0	0	0
p__Proteobacteria;c__Gammaproteobacteria;o__Betaproteobacteriales;f__Burkholderiaceae;g__Delftia	0	0	0	0	0	0	0	0	0	0	0	0	0	0	0	0	0	0	0	0	0	0	25	0	0	0	0	0	0	0	0	0	0	0	0	0	0	0	0	0	0	0	0	0	0	0	0	0	0
p__Firmicutes;c__Bacilli;o__Lactobacillales;f__Streptococcaceae;g__Lactococcus	0	0	0	0	0	0	0	0	0	0	0	0	0	0	0	0	0	0	0	0	0	0	0	0	0	0	0	0	0	0	0	0	32	0	0	0	0	0	0	0	0	0	0	0	0	0	0	0	0
p__Bacteroidetes;c__Bacteroidia;o__Bacteroidales;f__Muribaculaceae;g__NA	0	0	0	0	0	7	0	0	0	0	0	0	0	0	0	0	0	0	0	0	0	27	0	0	0	0	0	0	0	0	0	0	0	0	0	0	0	0	0	0	0	0	0	0	0	0	0	0	0
p__Proteobacteria;c__Gammaproteobacteria;o__Pseudomonadales;f__Moraxellaceae;g__Moraxella	0	0	0	0	0	0	0	0	0	0	0	0	0	0	0	0	0	0	0	0	0	0	0	0	0	0	0	0	0	0	0	0	0	0	0	0	0	0	0	0	0	0	0	0	0	0	0	0	0
p__Bacteroidetes;c__Bacteroidia;o__Chitinophagales;f__Chitinophagaceae;g__Hydrotalea	0	0	0	0	0	0	0	0	0	0	0	0	0	0	0	0	0	0	0	0	0	0	0	0	0	0	0	0	0	0	0	0	0	0	0	0	0	0	0	0	0	0	0	0	0	0	0	0	0
p__Proteobacteria;c__Gammaproteobacteria;o__Betaproteobacteriales;f__Neisseriaceae;g__Bergeriella	0	0	0	0	0	0	0	0	0	0	0	0	0	0	0	0	0	0	0	0	0	0	0	3	0	0	0	0	0	0	8	0	0	2	0	0	0	0	0	0	0	0	0	0	0	0	0	0	0
p__Actinobacteria;c__Actinobacteria;o__NA;f__NA;g__NA	0	0	0	0	0	3	0	0	0	0	3	0	0	0	0	3	0	0	0	0	0	0	0	4	0	0	0	0	4	0	0	0	2	0	0	0	0	0	0	0	0	10	0	4	0	0	0	0	5
p__Tenericutes;c__Mollicutes;o__Mollicutes_RF39;f__NA;g__NA	0	0	0	0	0	0	0	0	0	0	0	0	0	0	0	0	0	0	0	0	0	0	0	0	0	0	0	7	0	0	0	0	0	0	0	0	0	3	0	0	0	0	0	0	0	0	0	0	0
p__Proteobacteria;c__Alphaproteobacteria;o__NA;f__NA;g__NA	0	0	0	0	0	0	0	0	0	0	0	0	0	0	0	0	0	12	5	0	0	0	0	0	0	0	0	0	0	0	0	0	0	0	0	0	0	0	0	0	0	0	0	0	0	0	0	0	0
p__Proteobacteria;c__Alphaproteobacteria;o__Rhizobiales;f__NA;g__NA	0	0	0	0	0	0	0	0	0	0	0	0	0	0	0	0	0	0	0	0	0	0	0	0	0	0	0	0	0	0	0	0	0	0	0	0	0	0	0	0	0	0	0	0	0	0	0	0	0
p__Proteobacteria;c__Gammaproteobacteria;o__Betaproteobacteriales;f__NA;g__NA	0	0	0	0	0	0	0	0	0	0	0	0	0	0	0	0	0	0	0	0	0	0	0	0	0	0	0	0	0	0	0	0	0	0	0	0	0	0	0	0	0	0	0	0	0	0	0	0	0
p__Fusobacteria;c__Fusobacteriia;o__Fusobacteriales;f__Fusobacteriaceae;g__NA	0	0	0	7	0	5	0	0	0	2	0	14	0	2	0	0	0	6	0	2	0	0	0	0	0	3	0	0	2	0	0	2	0	0	0	2	0	5	0	0	7	0	0	18	0	5	0	5	2
p__Proteobacteria;c__Gammaproteobacteria;o__Pasteurellales;f__Pasteurellaceae;g__NA	0	0	0	0	3	0	0	0	0	0	0	0	0	0	0	0	0	0	0	0	0	0	0	0	0	0	0	0	0	0	2	0	0	0	0	0	0	0	0	0	0	0	0	0	0	0	0	0	0
p__Firmicutes;c__Bacilli;o__Bacillales;f__Bacillaceae;g__Anaerobacillus	0	0	0	0	0	0	0	0	0	0	0	0	0	0	0	0	0	0	0	0	0	0	0	0	0	0	0	0	0	0	0	0	0	0	0	0	0	0	0	0	0	0	0	0	0	0	0	0	0
p__Firmicutes;c__Clostridia;o__Clostridiales;f__Lachnospiraceae;g__Lachnospiraceae_NK3A20_group	0	0	0	0	0	0	0	0	0	0	0	0	0	0	0	0	0	0	0	0	0	0	0	0	0	0	0	0	0	0	0	0	0	0	0	0	0	0	0	0	0	0	0	0	0	0	0	0	0
p__Bacteroidetes;c__Bacteroidia;o__Sphingobacteriales;f__Sphingobacteriaceae;g__Sphingobacterium	0	0	0	0	0	0	0	0	0	0	0	0	0	0	0	0	0	0	0	0	0	0	15	0	0	0	0	0	0	0	0	0	0	0	0	0	0	0	0	0	0	0	0	0	0	0	0	0	0
p__Spirochaetes;c__Spirochaetia;o__Spirochaetales;f__Spirochaetaceae;g__Sphaerochaeta	0	0	0	0	0	0	0	0	0	0	0	0	0	0	0	0	0	0	0	0	0	0	0	0	0	0	0	0	0	0	0	0	0	0	0	0	0	0	0	0	0	0	0	0	0	0	0	0	0
p__Proteobacteria;c__Gammaproteobacteria;o__Cardiobacteriales;f__Cardiobacteriaceae;g__NA	0	0	0	0	0	0	0	0	0	0	0	0	0	0	0	0	0	0	0	0	0	0	0	0	0	0	0	0	0	0	0	0	0	0	0	0	0	0	0	0	0	0	0	0	0	0	0	0	0
p__Firmicutes;c__Bacilli;o__Lactobacillales;f__Streptococcaceae;g__NA	0	0	0	4	3	0	0	0	0	0	0	0	0	0	5	0	6	4	0	0	0	0	0	9	0	0	0	0	0	0	3	0	0	0	0	0	0	0	0	0	0	13	0	0	0	0	0	5	0
p__Proteobacteria;c__Gammaproteobacteria;o__Betaproteobacteriales;f__Burkholderiaceae;g__Cupriavidus	0	0	0	0	0	0	0	0	0	0	0	0	0	0	0	0	0	0	0	0	0	0	0	0	0	0	0	0	0	0	0	0	0	0	0	0	0	0	0	0	0	0	0	0	0	0	0	0	0
p__Epsilonbacteraeota;c__Campylobacteria;o__Campylobacterales;f__Rs-M59_termite_group;g__NA	0	0	0	0	0	0	0	0	0	12	0	0	0	0	0	0	0	0	0	0	0	0	0	0	0	0	0	0	0	0	0	0	0	0	0	0	0	0	0	0	0	0	0	0	0	0	0	0	0
p__Actinobacteria;c__Actinobacteria;o__Corynebacteriales;f__Corynebacteriaceae;g__NA	0	0	0	0	0	0	0	0	0	0	0	0	0	0	0	16	0	0	0	2	0	0	0	0	0	0	0	0	0	0	0	0	0	0	0	0	0	0	0	0	2	0	0	0	0	0	0	0	0
p__Fusobacteria;c__Fusobacteriia;o__Fusobacteriales;f__NA;g__NA	0	0	0	0	0	0	0	0	0	0	0	0	0	0	0	0	0	0	0	12	0	0	0	0	0	0	3	9	0	0	0	0	0	0	0	0	0	0	0	0	2	2	0	0	0	0	0	0	0
p__Proteobacteria;c__Alphaproteobacteria;o__Rhizobiales;f__Xanthobacteraceae;g__Bradyrhizobium	0	0	0	0	0	0	0	0	0	0	0	0	0	0	0	0	0	0	0	0	0	0	0	0	0	0	0	0	0	0	0	0	0	0	0	0	0	0	0	0	0	0	0	0	0	0	0	0	0
p__Firmicutes;c__Erysipelotrichia;o__Erysipelotrichales;f__Erysipelotrichaceae;g__Erysipelotrichaceae_UCG-004	0	0	0	0	0	0	0	0	0	0	0	0	0	0	0	0	0	0	0	0	0	11	0	0	0	0	0	0	0	0	0	0	0	0	0	0	0	0	0	0	0	0	0	0	0	0	0	0	0
p__Bacteroidetes;c__Bacteroidia;o__Bacteroidales;f__Porphyromonadaceae;g__NA	0	0	9	0	0	0	0	0	0	5	0	0	0	0	0	0	0	0	0	0	0	0	3	0	0	0	0	0	0	0	0	0	0	0	0	0	0	0	0	0	0	0	0	0	0	0	2	0	2
p__Proteobacteria;c__Gammaproteobacteria;o__Betaproteobacteriales;f__Burkholderiaceae;g__Janthinobacterium	0	0	0	0	0	0	0	0	0	0	5	0	0	0	0	0	0	0	0	0	0	0	0	0	0	0	0	0	0	0	0	0	4	0	0	0	0	0	0	0	0	0	0	0	0	0	0	0	0
p__Bacteroidetes;c__Bacteroidia;o__Flavobacteriales;f__Flavobacteriaceae;g__NA	0	0	0	0	0	0	0	0	0	0	0	0	0	0	0	0	0	0	0	0	0	2	0	0	0	0	0	0	0	0	0	3	0	0	0	0	0	0	0	0	0	0	0	0	2	0	0	0	0
p__Actinobacteria;c__Actinobacteria;o__Micrococcales;f__NA;g__NA	0	0	0	0	0	2	5	0	0	0	0	3	0	8	0	10	0	0	0	0	0	0	6	0	0	0	0	2	0	0	0	0	0	0	2	0	3	3	0	6	0	0	0	0	2	0	0	0	0
p__Firmicutes;c__Bacilli;o__Lactobacillales;f__Leuconostocaceae;g__Leuconostoc	0	0	0	0	0	0	0	0	0	0	0	0	0	0	0	0	0	0	0	0	0	0	0	0	0	0	0	0	0	0	0	0	8	0	0	0	0	0	0	0	0	0	0	0	0	0	0	0	0
p__Firmicutes;c__Bacilli;o__Lactobacillales;f__NA;g__NA	0	0	4	0	0	9	0	3	0	0	0	1	0	0	0	0	2	0	6	0	0	0	0	0	0	0	0	0	0	0	2	5	5	0	3	2	2	3	0	0	0	0	8	0	0	0	0	0	0
p__Actinobacteria;c__Actinobacteria;o__Micrococcales;f__Micrococcaceae;g__NA	0	2	0	0	0	0	4	0	0	0	0	0	0	0	0	0	0	0	0	0	0	0	0	0	0	0	0	0	0	0	0	0	0	0	0	0	0	0	0	0	0	0	0	0	0	0	3	0	0
p__Actinobacteria;c__Actinobacteria;o__Bifidobacteriales;f__Bifidobacteriaceae;g__Alloscardovia	0	0	0	0	0	0	0	0	0	0	0	0	0	0	0	0	0	0	0	0	0	0	0	0	0	0	0	0	0	0	7	0	0	0	0	0	0	0	0	0	0	0	0	0	0	0	0	0	0
p__Firmicutes;c__NA;o__NA;f__NA;g__NA	0	0	0	0	0	0	0	0	0	0	0	4	0	0	0	0	0	0	5	0	0	2	0	0	0	0	0	0	0	2	0	0	0	0	0	0	0	0	0	0	0	0	0	7	0	0	0	0	0
p__Epsilonbacteraeota;c__Campylobacteria;o__Campylobacterales;f__NA;g__NA	0	0	0	0	0	2	0	0	0	0	0	0	0	0	0	0	0	0	0	0	0	0	0	0	0	0	0	0	0	0	0	0	1	0	0	0	0	0	0	0	0	0	0	0	4	12	0	3	0
p__Proteobacteria;c__Alphaproteobacteria;o__Rhizobiales;f__Beijerinckiaceae;g__Methylovirgula	0	0	0	0	0	0	0	0	0	0	0	0	0	0	0	0	0	0	0	0	0	0	0	0	0	0	0	0	0	0	0	0	0	0	0	0	0	0	0	0	0	0	0	0	0	0	0	0	0
p__Proteobacteria;c__Gammaproteobacteria;o__Pseudomonadales;f__Moraxellaceae;g__Enhydrobacter	0	0	0	0	0	0	0	0	0	0	0	0	0	0	0	0	0	0	0	0	0	0	0	0	0	0	0	0	0	0	0	0	0	0	0	0	0	0	0	0	0	0	0	0	0	0	0	0	0
p__Actinobacteria;c__Actinobacteria;o__Propionibacteriales;f__Propionibacteriaceae;g__Cutibacterium	3	0	0	0	0	0	0	0	0	0	0	0	0	0	0	0	0	0	0	0	0	0	0	0	0	0	0	0	0	0	0	0	0	0	0	0	0	0	0	0	0	0	0	3	0	0	0	0	0
p__Proteobacteria;c__Gammaproteobacteria;o__Enterobacteriales;f__Enterobacteriaceae;g__Klebsiella	0	0	0	0	0	0	0	0	0	0	0	0	0	0	0	0	0	0	0	0	0	0	0	0	0	0	0	0	0	0	0	0	6	0	0	0	0	0	0	0	0	0	0	0	0	0	0	0	0
p__Proteobacteria;c__Gammaproteobacteria;o__Betaproteobacteriales;f__Burkholderiaceae;g__Burkholderia-Caballeronia-Paraburkholderia	0	0	0	0	0	0	0	0	0	0	0	0	0	0	0	0	0	0	0	0	0	0	0	0	0	0	0	0	0	0	0	0	0	0	0	0	0	0	0	0	0	0	0	0	0	0	0	0	0
p__Proteobacteria;c__Alphaproteobacteria;o__Rhizobiales;f__Hyphomicrobiaceae;g__Pedomicrobium	0	0	0	0	0	0	0	0	0	0	0	0	0	0	0	0	0	0	0	0	0	0	0	0	0	0	0	0	0	0	0	0	0	0	0	0	0	0	0	0	0	0	0	0	0	0	0	0	0
p__Actinobacteria;c__Actinobacteria;o__Propionibacteriales;f__Propionibacteriaceae;g__Aestuariimicrobium	0	0	0	0	0	0	0	0	0	0	0	0	0	0	0	0	0	0	0	0	0	0	0	0	0	0	0	0	0	0	0	0	0	0	0	0	0	0	0	0	0	0	0	0	0	0	0	0	0
p__Proteobacteria;c__Gammaproteobacteria;o__Enterobacteriales;f__Enterobacteriaceae;g__NA	0	0	5	0	0	0	0	0	0	0	0	0	0	0	0	0	0	0	0	0	0	0	0	0	0	0	0	0	0	0	0	0	0	0	0	0	0	0	0	0	0	0	0	0	0	0	0	0	0
p__Bacteroidetes;c__Bacteroidia;o__Bacteroidales;f__p-2534-18B5_gut_group;g__NA	0	0	0	0	0	0	0	0	0	0	0	0	0	0	0	0	0	5	0	0	0	0	0	0	0	0	0	0	0	0	0	0	0	0	0	0	0	0	0	0	0	0	0	0	0	0	0	0	0
p__Firmicutes;c__Bacilli;o__Lactobacillales;f__Streptococcaceae;g__Anthococcus	0	0	0	0	0	0	0	0	0	0	0	0	0	0	0	0	0	0	0	4	0	0	0	2	0	0	0	0	0	0	0	0	0	0	0	0	0	5	0	0	0	2	0	4	0	0	0	0	0
p__Firmicutes;c__Bacilli;o__Bacillales;f__NA;g__NA	0	0	0	0	0	0	0	0	0	0	0	2	0	0	0	0	0	0	0	0	0	0	0	0	0	4	0	0	0	0	0	0	2	0	0	0	0	0	0	0	0	0	5	0	0	0	0	0	0
p__Bacteroidetes;c__Bacteroidia;o__Bacteroidales;f__Tannerellaceae;g__NA	0	0	0	0	0	0	0	0	0	0	0	0	0	0	0	0	0	0	0	0	0	0	0	0	0	0	0	0	0	0	0	0	0	0	0	0	0	0	0	0	2	0	0	0	0	0	0	5	0
p__Actinobacteria;c__Actinobacteria;o__Corynebacteriales;f__NA;g__NA	0	0	0	0	3	0	0	0	0	0	0	0	0	0	0	0	0	0	3	2	0	0	2	0	0	0	0	0	0	0	0	0	0	0	0	0	0	0	0	0	7	0	0	0	0	0	0	2	0
p__Proteobacteria;c__Gammaproteobacteria;o__Betaproteobacteriales;f__Hydrogenophilaceae;g__Thiobacter	0	0	0	0	0	0	0	0	0	0	0	0	0	0	0	0	0	0	0	0	0	0	0	0	0	0	0	0	0	0	0	0	0	0	0	0	0	0	0	0	0	0	0	0	0	0	0	0	0
p__Proteobacteria;c__Gammaproteobacteria;o__Enterobacteriales;f__Enterobacteriaceae;g__Escherichia/Shigella	0	0	0	0	0	0	0	0	0	0	0	0	0	0	0	0	0	0	0	0	0	0	0	0	0	0	0	0	0	0	0	0	0	0	0	0	0	0	0	0	0	0	0	0	0	0	0	0	0
p__Proteobacteria;c__Alphaproteobacteria;o__Rhizobiales;f__Beijerinckiaceae;g__Methylobacterium	0	0	0	0	0	0	0	0	0	0	0	0	0	0	0	0	0	0	0	0	0	0	0	0	0	0	0	0	0	0	0	0	0	0	0	0	0	0	0	0	0	0	0	0	0	0	0	0	0
p__Proteobacteria;c__Gammaproteobacteria;o__Pasteurellales;f__Pasteurellaceae;g__Pasteurella	0	0	0	0	0	0	0	0	4	0	0	0	0	0	0	0	0	0	0	0	0	0	0	0	0	0	0	0	0	0	0	0	0	0	0	0	0	0	0	0	0	0	0	0	0	0	0	0	0
p__Fusobacteria;c__Fusobacteriia;o__Fusobacteriales;f__Leptotrichiaceae;g__NA	0	0	0	0	0	0	0	0	0	0	0	4	0	0	0	2	0	0	0	0	0	0	0	0	0	0	0	0	0	0	0	0	0	0	0	0	0	0	0	0	0	0	0	0	0	0	0	3	0
p__Proteobacteria;c__Gammaproteobacteria;o__Pasteurellales;f__Pasteurellaceae;g__Cricetibacter	0	0	0	0	0	0	0	0	0	0	0	0	0	0	0	0	0	0	0	0	0	0	0	4	0	0	0	0	0	0	0	0	0	0	0	0	0	0	0	0	0	0	0	0	0	0	0	0	3
p__Bacteroidetes;c__NA;o__NA;f__NA;g__NA	0	0	0	0	0	0	0	0	0	0	0	0	0	0	0	0	0	0	0	0	0	0	0	0	0	0	0	0	0	0	0	0	0	0	0	0	4	0	0	0	0	0	0	0	0	0	0	0	0
p__Firmicutes;c__Clostridia;o__Clostridiales;f__NA;g__NA	0	0	0	0	0	0	0	0	0	0	0	0	0	0	0	0	0	0	0	0	0	0	0	0	0	0	0	0	0	0	0	0	0	0	0	0	0	7	0	0	0	0	0	0	0	0	0	0	0
p__Proteobacteria;c__Gammaproteobacteria;o__Gammaproteobacteria_Incertae_Sedis;f__Unknown_Family;g__Acidibacter	0	0	0	0	0	0	0	0	0	0	0	0	0	0	0	0	0	0	0	0	0	0	0	0	0	0	0	0	0	0	0	0	0	0	0	0	0	0	0	0	0	0	0	0	0	0	0	0	0
p__Actinobacteria;c__Coriobacteriia;o__Coriobacteriales;f__Eggerthellaceae;g__DNF00809	0	0	0	0	0	0	0	0	0	0	0	0	0	0	0	0	0	0	0	0	0	0	0	0	0	0	0	0	0	0	0	0	0	0	0	0	0	0	0	0	0	0	0	0	0	0	0	0	0
p__Proteobacteria;c__Alphaproteobacteria;o__Sphingomonadales;f__Sphingomonadaceae;g__Sphingomonas	0	0	0	0	0	0	0	0	0	0	0	0	0	0	0	0	0	0	0	0	0	0	0	0	0	0	0	0	0	0	0	0	0	0	0	0	0	0	0	0	0	0	0	0	0	0	0	0	0
p__Firmicutes;c__Bacilli;o__Lactobacillales;f__Carnobacteriaceae;g__NA	0	0	0	0	0	3	0	0	0	0	0	2	0	0	0	0	0	0	0	0	0	0	0	0	0	0	0	0	0	0	0	0	0	0	0	0	0	0	0	0	0	0	0	0	0	0	0	3	0
p__Actinobacteria;c__Coriobacteriia;o__Coriobacteriales;f__Atopobiaceae;g__NA	0	0	0	0	0	0	0	2	0	0	0	5	0	0	0	0	0	0	0	0	0	0	0	0	0	0	0	0	0	0	0	0	0	0	0	0	0	0	0	0	0	0	0	0	0	0	0	0	0
p__Proteobacteria;c__Deltaproteobacteria;o__NA;f__NA;g__NA	0	0	0	0	0	0	0	0	0	0	0	0	0	0	0	0	0	0	0	0	0	0	0	0	0	0	3	0	0	0	0	0	0	0	0	0	0	0	0	0	0	0	0	0	0	0	0	0	0
p__Actinobacteria;c__Actinobacteria;o__Micrococcales;f__Promicromonosporaceae;g__Xylanibacterium	0	0	0	0	0	0	0	0	0	0	0	0	0	0	0	0	0	0	0	0	0	0	0	0	0	0	0	0	0	0	0	0	0	0	0	0	0	0	0	0	0	0	0	0	0	0	3	0	0
p__Synergistetes;c__Synergistia;o__Synergistales;f__Synergistaceae;g__NA	0	0	0	2	0	0	0	0	0	0	0	0	0	0	0	0	0	0	0	0	0	2	0	0	0	0	0	0	0	0	0	0	0	0	0	0	0	0	0	0	0	0	0	0	0	0	0	3	0
p__Firmicutes;c__Clostridia;o__Clostridiales;f__Ruminococcaceae;g__Ruminococcus	0	0	0	0	0	0	0	0	0	0	0	0	0	0	0	0	0	0	0	0	0	0	0	0	0	0	0	0	0	0	0	0	0	0	0	0	0	0	0	0	0	0	0	0	0	0	0	0	0
p__Bacteroidetes;c__Bacteroidia;o__Bacteroidales;f__Prevotellaceae;g__Prevotellaceae_YAB2003_group	0	0	0	0	0	0	0	0	0	0	0	0	0	0	0	0	0	0	0	0	0	0	0	0	0	0	0	0	0	0	0	0	0	0	0	0	0	0	0	0	0	0	0	0	0	0	0	0	0
p__Firmicutes;c__Negativicutes;o__Selenomonadales;f__Veillonellaceae;g__Allisonella	0	0	0	0	0	0	0	0	0	0	0	0	0	0	0	0	0	2	0	0	0	0	0	0	0	0	0	0	0	0	0	0	0	0	0	0	0	2	0	0	0	0	0	2	0	2	0	0	0
p__Actinobacteria;c__Acidimicrobiia;o__Microtrichales;f__Iamiaceae;g__Iamia	0	0	0	0	2	0	0	0	0	0	0	0	0	0	0	0	0	0	0	0	0	0	0	0	0	0	0	0	0	0	0	0	0	0	0	0	0	0	0	0	0	0	0	0	0	0	0	0	0
p__Euglenozoa;c__Euglenida;o__Aphagea;f__Aphagea_fa;g__Distigma	0	0	0	0	0	0	0	0	0	0	0	2	0	0	0	0	0	0	0	0	0	0	0	0	0	0	0	0	0	2	0	0	0	0	0	0	0	0	0	0	0	0	0	0	0	0	0	0	0
p__Proteobacteria;c__Gammaproteobacteria;o__Pasteurellales;f__Pasteurellaceae;g__Necropsobacter	0	0	0	0	0	0	0	0	0	0	0	0	0	0	0	0	0	0	0	2	0	0	0	0	0	0	0	0	0	0	0	0	0	0	0	0	0	0	0	0	0	0	4	0	0	0	0	0	0
p__Actinobacteria;c__Coriobacteriia;o__Coriobacteriales;f__Atopobiaceae;g__Coriobacteriaceae_UCG-003	0	0	0	0	0	0	0	0	0	0	0	0	0	0	0	0	0	0	0	0	0	2	0	0	0	0	0	0	0	0	0	0	0	0	0	0	0	0	0	0	0	0	0	0	0	0	0	0	0
p__Proteobacteria;c__NA;o__NA;f__NA;g__NA	0	0	0	0	0	0	0	0	0	0	0	0	0	0	0	0	0	0	0	0	0	0	2	0	0	0	0	0	0	0	0	0	0	0	0	0	0	0	0	0	0	0	0	0	0	0	0	0	0
p__Fusobacteria;c__Fusobacteriia;o__Fusobacteriales;f__Leptotrichiaceae;g__Sebaldella	0	0	0	0	0	0	0	0	0	0	0	0	0	0	0	0	0	0	0	0	0	0	0	0	0	0	2	0	0	0	0	0	0	0	0	0	0	0	0	0	0	0	0	0	0	0	0	0	0
p__Proteobacteria;c__Gammaproteobacteria;o__Betaproteobacteriales;f__Neisseriaceae;g__Conchiformibius	0	0	0	0	0	0	0	0	0	0	0	0	0	0	0	0	0	0	0	0	0	0	0	0	0	0	0	0	0	0	0	0	0	2	0	0	0	0	0	0	0	0	0	0	0	0	0	0	0
p__Actinobacteria;c__Actinobacteria;o__Corynebacteriales;f__Nocardiaceae;g__Millisia	0	0	0	0	0	0	0	0	0	0	0	0	0	0	0	0	0	0	0	0	0	0	0	0	0	0	0	0	0	0	0	0	0	2	0	0	0	0	0	0	0	0	0	0	0	0	0	0	0
p__Firmicutes;c__Bacilli;o__NA;f__NA;g__NA	0	0	0	0	0	0	0	0	0	0	0	0	0	0	0	0	0	0	0	0	0	0	0	0	0	0	0	0	0	0	0	0	0	0	0	2	0	0	0	0	2	0	0	0	0	0	0	0	0
p__Proteobacteria;c__Alphaproteobacteria;o__Acetobacterales;f__Acetobacteraceae;g__Belnapia	0	0	0	0	0	0	0	0	0	0	0	0	0	0	0	0	0	0	0	0	0	0	0	0	0	0	0	0	0	0	0	0	0	0	0	0	0	0	0	0	0	0	0	0	0	0	0	0	0
p__Firmicutes;c__Bacilli;o__Lactobacillales;f__Carnobacteriaceae;g__Atopobacter	0	0	0	0	0	0	0	0	0	0	0	0	0	0	0	0	0	0	0	0	0	0	0	0	0	0	0	0	0	0	0	0	0	0	0	0	0	0	0	0	0	0	0	0	0	0	0	0	0
p__Proteobacteria;c__Deltaproteobacteria;o__Desulfobacterales;f__Desulfobulbaceae;g__NA	0	0	0	0	0	0	0	0	0	0	0	0	0	0	0	0	0	0	0	0	0	0	0	0	0	0	0	0	0	0	0	0	0	0	0	0	0	0	0	0	0	0	0	0	0	0	0	0	0
[truncated: 35 more columns]

## Sheet: Microbiome.Counts.Species
Taxon	1_post	1_pre	10_post	10_pre	11_post	11_pre	12_post	12_pre	13_post	13_pre	14_post	14_pre	15_post	15_pre	16_post	16_pre	17_post	17_pre	18_post	18_pre	19_post	19_pre	2_post	2_pre	20_post	20_pre	21_post	21_pre	22_post	22_pre	23_post	23_pre	24_post	24_pre	25_post	25_pre	26_post	26_pre	27_post	27_pre	28_post	28_pre	29_post	29_pre	30_post	30_pre	31_post	31_pre	32_post
p__Firmicutes;c__Bacilli;o__Lactobacillales;f__Streptococcaceae;g__Streptococcus;s__NA	3627	4409	11145	4668	9405	5673	12032	1086	3664	11854	28712	4705	3234	2204	14312	1812	12609	6246	17530	6565	14200	1818	14434	6594	4701	4079	2796	2304	4194	4066	16232	10206	9530	8884	10358	5458	4094	3808	11865	7213	7524	5256	13687	8751	18183	8212	7764	2647	3221
p__Actinobacteria;c__Actinobacteria;o__Micrococcales;f__Micrococcaceae;g__Rothia;s__dentocariosa	172	0	23	0	609	28	16419	1635	42	45	1406	203	1105	6538	9621	1834	3461	7109	1624	1111	2412	321	10306	381	358	0	208	16	958	1338	1340	0	714	21	6596	198	2328	2429	25149	16587	357	16	1420	1833	20319	333	7423	0	599
p__Firmicutes;c__Negativicutes;o__Selenomonadales;f__Veillonellaceae;g__Veillonella;s__NA	4836	5641	757	50	1542	1936	2037	0	231	153	41	1071	6104	3053	4787	3915	5624	480	16764	3820	2196	5534	1621	1544	2645	1992	159	2555	1981	4602	1527	7631	4751	4751	8635	1623	505	1679	1112	534	3294	350	1962	1098	9384	2467	2074	5536	58
p__Actinobacteria;c__Actinobacteria;o__Actinomycetales;f__Actinomycetaceae;g__Actinomyces;s__NA	2298	420	215	217	560	635	5856	1018	1638	508	2973	999	27470	1035	7336	130	3773	356	1211	1385	941	1409	5831	1975	428	1137	426	661	492	78	2678	89	9384	717	3624	3158	766	1221	7712	14321	466	314	783	1194	7919	208	11997	311	20420
p__Firmicutes;c__Bacilli;o__Lactobacillales;f__Streptococcaceae;g__Streptococcus;s__cristatus	446	81	1432	0	1519	108	1706	7	18	248	26	178	19	7	828	5964	126	0	1292	3380	2434	1133	685	2943	2921	818	1262	1214	3638	0	2493	158	6578	190	34	408	553	713	57	10	2913	552	3221	89	1358	356	4718	185	0
p__Fusobacteria;c__Fusobacteriia;o__Fusobacteriales;f__Fusobacteriaceae;g__Fusobacterium;s__nucleatum	847	3834	1124	28300	3293	7930	1098	13916	107	3143	1000	12429	3878	8225	489	9479	3000	11020	9467	10709	291	5940	1032	1199	1560	8211	13654	2731	11754	14310	225	4450	153	9919	66	19380	10067	4498	3104	9463	2375	3256	6755	8896	64	8766	215	10462	12799
p__Actinobacteria;c__Actinobacteria;o__Micrococcales;f__Micrococcaceae;g__Rothia;s__NA	554	769	38	16	39	0	408	6	1285	8721	0	0	446	165	2	0	0	6	0	0	0	0	1839	636	249	0	26	23	10	0	3449	101	472	0	212	20	9	81	5	0	108	30	0	209	0	0	18	0	5743
p__Patescibacteria;c__Saccharimonadia;o__Saccharimonadales;f__NA;g__NA;s__NA	334	1359	292	19	551	8470	8	0	16	18	0	960	3	3503	0	16	8	3051	505	0	0	4087	6	116	9	16	0	10	0	0	8	514	0	4457	5	168	1286	7721	0	470	8148	6222	0	4631	0	1024	0	1678	0
p__Firmicutes;c__Clostridia;o__Clostridiales;f__Peptostreptococcaceae;g__Filifactor;s__alocis	26	295	2	2627	76	1457	169	5069	4	1247	249	1863	596	3101	0	1084	9	6883	400	891	10	1712	0	232	0	2210	4759	26	28	1462	33	413	2	0	0	765	3868	807	0	0	244	470	423	961	0	877	4	1363	1006
p__Bacteroidetes;c__Bacteroidia;o__Bacteroidales;f__Porphyromonadaceae;g__Porphyromonas;s__endodontalis	45	719	0	6013	102	4210	479	14000	0	645	789	753	1702	9589	0	8817	15	1373	1176	2530	22	936	0	200	0	1229	12124	51	72	2944	53	2260	0	0	4	104	9263	577	0	0	220	156	772	1340	7	113	0	9728	7313
p__Firmicutes;c__Negativicutes;o__Selenomonadales;f__Veillonellaceae;g__Dialister;s__invisus	617	476	0	33	488	1631	20	2472	0	73	8	2797	40	2361	0	26	402	1734	1941	226	9	906	12	376	6	379	124	2675	187	2384	27	652	0	701	0	89	1202	1802	170	441	321	767	192	2021	0	3626	0	0	0
p__Firmicutes;c__Bacilli;o__Lactobacillales;f__Carnobacteriaceae;g__Granulicatella;s__NA	384	56	2075	103	356	509	3729	33	203	3764	992	594	56	8	394	1570	56	77	1640	417	29	12	2955	959	2155	360	289	251	339	75	1814	895	1184	181	1112	437	125	356	764	9	107	46	1398	297	625	68	227	691	70
p__Fusobacteria;c__Fusobacteriia;o__Fusobacteriales;f__Leptotrichiaceae;g__Leptotrichia;s__hongkongensis	775	4267	896	0	446	0	30	10	0	0	0	188	0	0	7018	7301	363	0	117	424	483	252	1164	222	0	0	390	0	0	0	129	0	3034	185	2588	65	532	332	16	0	0	0	11	85	0	46	6202	0	144
p__Fusobacteria;c__Fusobacteriia;o__Fusobacteriales;f__Fusobacteriaceae;g__Fusobacterium;s__NA	2027	563	4968	194	1618	1392	91	536	83	63	143	564	23	31	133	2504	327	2058	239	838	690	686	325	499	4025	1632	3478	1023	3387	39	545	1368	616	1304	237	1339	2744	783	448	91	2929	1569	1498	70	145	7687	842	2681	3629
p__Firmicutes;c__Clostridia;o__Clostridiales;f__Family_XI;g__Parvimonas;s__micra	0	292	19	3808	30	196	179	4281	4	253	571	3011	704	2233	911	423	105	1473	1064	2310	9	701	15	19	54	3103	825	62	1546	3086	12	36	0	24	0	1716	3006	322	628	660	44	83	3926	2668	34	1969	2	63	2191
p__Actinobacteria;c__Actinobacteria;o__Corynebacteriales;f__Corynebacteriaceae;g__Corynebacterium;s__matruchotii	2581	304	10945	76	5146	889	13203	51	2531	224	655	1632	71	9	3778	10972	209	313	2439	3148	9097	3109	4935	10062	1057	3186	1755	1879	2297	14	6541	67	13968	3767	24393	687	1396	3563	6934	1865	4297	1400	2437	329	1691	4194	18583	838	79
p__Bacteroidetes;c__Bacteroidia;o__Bacteroidales;f__Tannerellaceae;g__Tannerella;s__forsythia	0	294	6	2304	26	808	70	3637	0	1713	32	253	121	473	0	1481	7	4712	50	600	6	1168	0	215	0	592	8556	0	1002	1291	6	451	0	0	0	3900	946	297	150	614	49	296	7	84	0	236	0	2945	1616
p__Proteobacteria;c__Gammaproteobacteria;o__Betaproteobacteriales;f__Neisseriaceae;g__Kingella;s__oralis	2462	2344	174	49	1100	52	4177	39	273	25	11	62	47	71	4689	1695	31	82	634	636	283	81	172	176	74	41	44	11	1243	247	187	90	1691	729	1404	392	103	254	9	8	199	92	632	168	3337	72	4589	0	6157
p__Bacteroidetes;c__Bacteroidia;o__Bacteroidales;f__Prevotellaceae;g__Prevotella;s__nigrescens	354	728	0	733	1058	3743	53	979	0	0	9	2375	15	1174	0	0	336	2292	4742	748	210	668	76	25	243	0	0	3391	1686	6443	49	2569	0	2036	0	566	454	1367	0	86	36	20	1606	804	0	0	0	649	0
p__Proteobacteria;c__Gammaproteobacteria;o__Betaproteobacteriales;f__Neisseriaceae;g__Neisseria;s__NA	304	217	14299	27	48	0	223	0	1382	2867	0	0	47	0	4423	0	0	0	548	576	0	0	3060	215	13560	685	557	478	3	0	4479	3263	2196	709	784	191	0	12	18	0	61	104	99	516	190	35	150	0	126
p__Fusobacteria;c__Fusobacteriia;o__Fusobacteriales;f__Leptotrichiaceae;g__Leptotrichia;s__wadei	329	3952	795	10	3954	2951	16	0	217	0	7	154	0	0	28	0	133	362	22	469	5084	8753	1122	8136	0	0	108	3103	86	0	167	4245	4278	987	0	109	561	1386	0	21	2939	105	751	149	0	0	1874	6	0
p__Firmicutes;c__Negativicutes;o__Selenomonadales;f__Veillonellaceae;g__Veillonella;s__parvula	1357	1602	180	0	1921	1037	665	0	235	126	17	805	472	300	1648	1225	2683	626	304	442	860	2348	1439	929	248	710	866	7757	3252	4992	239	2751	1944	548	0	682	64	447	1235	764	467	56	926	316	1936	705	662	218	0
p__Patescibacteria;c__Saccharimonadia;o__Saccharimonadales;f__Saccharimonadaceae;g__NA;s__NA	4516	511	2618	1163	613	3200	0	7446	137	9	9	2332	2173	2875	0	4071	110	5003	1093	890	6555	3660	5763	5389	2746	3210	690	9012	3437	6175	1498	2206	81	2725	0	757	5067	3418	48	1315	4766	3380	956	5282	515	2226	231	2208	435
p__Epsilonbacteraeota;c__Campylobacteria;o__Campylobacterales;f__Campylobacteraceae;g__Campylobacter;s__gracilis	598	620	223	700	2146	1207	94	1464	651	237	60	351	681	1134	37	906	990	662	242	945	352	598	51	1223	214	1003	163	383	2818	370	87	1130	559	1907	48	4741	723	1090	330	498	1739	806	523	531	178	904	0	285	1134
p__Proteobacteria;c__Gammaproteobacteria;o__Pasteurellales;f__Pasteurellaceae;g__Haemophilus;s__NA	1144	649	278	0	278	0	317	0	70	1008	38	0	34	11	87	0	0	0	29	28	0	0	713	205	40	0	16	144	0	3	664	10	481	56	113	21	0	12	20	0	87	40	99	30	164	91	71	0	1845
p__Fusobacteria;c__Fusobacteriia;o__Fusobacteriales;f__Leptotrichiaceae;g__Leptotrichia;s__NA	918	10350	5479	48	1869	692	22	0	427	369	0	399	0	17	962	1669	248	1851	18	3841	5775	1996	826	3139	5532	4880	610	8072	2162	2093	2777	2008	5103	9509	15	112	520	5254	0	0	13611	6232	422	229	47	4392	1925	3145	16
p__Bacteroidetes;c__Bacteroidia;o__Bacteroidales;f__Porphyromonadaceae;g__Porphyromonas;s__gingivalis	0	0	0	976	0	0	0	0	0	11243	0	0	728	2432	0	0	0	0	0	0	0	0	0	645	0	5819	0	0	0	0	0	0	0	0	0	0	0	0	0	0	691	5078	0	0	0	0	0	0	11156
p__Proteobacteria;c__Gammaproteobacteria;o__Betaproteobacteriales;f__Burkholderiaceae;g__Lautropia;s__mirabilis	494	0	207	6	0	0	913	0	309	7578	0	0	0	0	151	0	0	0	0	0	0	0	368	8	120	190	21	12	22	2	1015	7	422	0	610	123	30	243	0	0	139	71	0	46	0	0	0	0	1209
p__Bacteroidetes;c__Bacteroidia;o__Flavobacteriales;f__Flavobacteriaceae;g__Capnocytophaga;s__NA	1814	2567	1119	0	3912	67	88	64	0	248	57	860	502	1355	1624	8292	215	543	497	314	8702	1429	981	1546	320	339	657	855	857	148	621	7238	2766	3043	88	987	608	1572	26	25	1509	1082	1579	241	346	3300	882	261	0
p__Bacteroidetes;c__Bacteroidia;o__Bacteroidales;f__Prevotellaceae;g__Prevotella;s__conceptionensis	0	0	0	0	6056	477	0	38	0	0	0	228	0	0	0	0	0	0	449	801	6475	555	3	0	0	0	55	460	206	102	0	0	0	959	0	82	45	0	0	0	445	716	231	170	0	0	0	301	0
p__Firmicutes;c__Negativicutes;o__Selenomonadales;f__Veillonellaceae;g__Selenomonas;s__noxia	0	0	0	0	0	0	43	0	1578	0	0	1003	0	0	0	1980	0	0	68	1203	67	1168	0	327	0	0	0	45	294	74	47	144	380	1821	1018	287	141	260	0	0	64	818	0	0	0	0	0	42	0
p__Fusobacteria;c__Fusobacteriia;o__Fusobacteriales;f__Leptotrichiaceae;g__Leptotrichia;s__buccalis	95	22	293	0	0	17	0	0	0	0	0	0	0	0	0	0	0	0	0	0	5147	601	39	139	1068	3854	288	1670	0	0	0	85	43	0	0	0	42	77	0	0	1244	3663	0	0	0	0	275	0	0
p__Bacteroidetes;c__Bacteroidia;o__Bacteroidales;f__Paludibacteraceae;g__Paludibacteraceae_F0058;s__NA	22	130	14	276	51	721	56	5133	0	97	94	29	0	1924	0	2063	0	291	16	149	4	1005	0	119	4	31	5588	138	2851	121	6	421	0	0	0	6281	78	42	661	652	2012	1194	0	43	0	27	5	6558	0
p__Bacteroidetes;c__Bacteroidia;o__Flavobacteriales;f__Flavobacteriaceae;g__Capnocytophaga;s__sputigena	0	557	156	0	0	0	0	0	19	546	0	0	0	0	0	0	0	0	0	692	0	0	593	98	0	0	5	0	0	0	0	65	1876	0	0	19	0	0	0	0	18	79	287	11	0	0	1839	7	7
p__Proteobacteria;c__Gammaproteobacteria;o__Betaproteobacteriales;f__Neisseriaceae;g__Neisseria;s__oralis	0	5501	0	0	0	0	0	0	7210	207	0	0	0	0	0	0	0	0	0	0	0	0	0	0	35	84	3	28	0	0	0	0	0	0	0	0	0	0	0	0	39	72	0	0	0	0	0	0	165
p__Spirochaetes;c__Spirochaetia;o__Spirochaetales;f__Spirochaetaceae;g__Treponema;s__denticola	19	234	0	1598	61	625	30	1057	0	1154	181	188	112	2039	0	3177	0	1263	125	246	0	495	0	202	0	454	824	0	1040	136	0	784	0	0	0	279	1555	539	64	747	88	134	52	115	0	382	0	4254	209
p__Actinobacteria;c__Actinobacteria;o__Actinomycetales;f__Actinomycetaceae;g__F0332;s__NA	732	1451	49	159	2590	213	98	14	830	5	0	0	424	698	125	925	68	91	13	249	258	0	914	679	27	1377	30	0	465	78	2737	9	202	158	8	537	46	1132	0	0	84	43	0	516	0	19	3288	9	0
p__Firmicutes;c__Negativicutes;o__Selenomonadales;f__Veillonellaceae;g__Veillonella;s__tobetsuensis	755	62	3	0	0	74	168	0	0	0	0	0	0	0	0	0	1571	374	2	7	0	0	753	176	0	0	0	1213	1609	2823	0	0	48	129	0	558	0	11	128	484	26	73	95	77	2402	465	120	1881	0
p__Firmicutes;c__Clostridia;o__Clostridiales;f__Clostridiales_Family_XIII;g__NA;s__NA	27	242	3	1614	42	695	155	6113	0	829	384	802	1409	1820	109	582	53	2479	721	1314	3	1576	0	176	43	1780	3270	530	684	1387	76	247	4	91	0	878	2480	1156	222	1279	203	319	660	1782	6	561	3	1480	1573
p__Firmicutes;c__Clostridia;o__Clostridiales;f__Peptostreptococcaceae;g__Peptostreptococcus;s__stomatis	0	67	0	7036	12	324	58	5	0	168	0	1329	77	579	0	0	0	0	573	205	0	125	0	26	47	1567	3	207	0	0	43	162	8	0	0	258	110	168	0	0	110	23	167	825	0	1005	0	6	0
p__Proteobacteria;c__Gammaproteobacteria;o__Pasteurellales;f__Pasteurellaceae;g__Aggregatibacter;s__aphrophilus	774	49	46	25	165	42	89	58	54	2533	1863	9	942	16	11	8	12	0	9	213	0	0	0	0	1225	706	41	111	664	0	2076	13	0	0	0	1444	127	130	2343	163	20	12	485	130	0	0	237	0	923
p__Bacteroidetes;c__Bacteroidia;o__Bacteroidales;f__Prevotellaceae;g__Prevotella;s__oris	29	158	14	701	302	3478	90	246	0	0	0	2258	325	3156	602	10	1842	572	867	497	26	366	121	0	0	0	0	464	3438	1857	0	36	0	3492	0	124	3616	616	0	435	123	144	3521	934	0	0	0	10	0
p__Bacteroidetes;c__Bacteroidia;o__Bacteroidales;f__Prevotellaceae;g__Prevotella;s__NA	4647	5849	1667	2953	1335	4086	100	359	217	1022	627	2302	581	5233	0	1776	2588	6809	12187	5450	130	3861	352	571	3211	5854	1960	7518	3076	3863	1138	5918	484	3439	77	1228	2489	2989	4569	5645	2943	4116	5314	8488	322	3983	21	4689	14
p__Firmicutes;c__Clostridia;o__Clostridiales;f__Lachnospiraceae;g__Oribacterium;s__NA	29	367	0	2218	267	419	0	6	0	11	0	451	4	23	0	610	455	200	262	18	36	574	22	59	17	41	33	754	588	557	35	89	7	0	0	51	136	902	6	185	274	0	127	1202	79	1705	0	0	0
p__Epsilonbacteraeota;c__Campylobacteria;o__Campylobacterales;f__Campylobacteraceae;g__Campylobacter;s__NA	136	106	644	195	93	73	22	265	0	387	136	43	165	469	38	409	8	262	18	231	120	209	0	149	283	221	3268	88	15	63	52	90	26	1	0	349	394	93	151	138	154	96	135	145	0	46	54	574	737
p__Firmicutes;c__Negativicutes;o__Selenomonadales;f__Veillonellaceae;g__Dialister;s__pneumosintes	0	85	0	101	42	235	18	0	0	0	0	698	11	429	0	0	15	700	939	194	5	88	0	6	0	9	10	60	206	1237	12	83	0	0	0	237	3929	587	0	780	210	380	627	976	0	1171	0	0	0
p__Actinobacteria;c__Actinobacteria;o__Actinomycetales;f__Actinomycetaceae;g__Actinomyces;s__gerencseriae	98	43	0	0	294	485	30	0	0	0	534	9	7155	1126	0	196	0	568	0	132	0	0	0	247	0	367	0	8	284	1319	0	0	0	155	0	1006	0	112	6	7	0	18	0	27	0	0	0	0	178
p__Proteobacteria;c__Deltaproteobacteria;o__Desulfobacterales;f__Desulfobulbaceae;g__Desulfobulbus;s__NA	0	47	5	680	27	181	3	5304	0	339	26	168	11	86	0	78	2	453	16	35	0	432	0	87	0	150	2483	0	63	735	0	122	0	0	0	1391	92	38	11	430	0	131	0	65	0	7	0	1138	698
p__Firmicutes;c__Bacilli;o__Bacillales;f__Family_XI;g__Gemella;s__morbillorum	273	0	1845	1618	325	138	545	0	28	3197	95	638	301	45	0	0	0	91	331	2705	25	17	407	441	4522	2496	595	803	80	0	66	0	41	0	0	42	40	40	0	0	58	420	3862	117	0	0	21	704	0
p__Fusobacteria;c__Fusobacteriia;o__Fusobacteriales;f__Leptotrichiaceae;g__Leptotrichia;s__trevisanii	0	0	0	0	1025	440	0	0	31	235	0	0	0	0	0	1113	0	43	135	350	0	0	0	0	20	632	0	29	0	0	0	0	0	0	0	0	0	0	0	0	0	20	0	0	0	0	0	0	0
p__Bacteroidetes;c__Bacteroidia;o__Flavobacteriales;f__Flavobacteriaceae;g__Capnocytophaga;s__gingivalis	528	1157	87	0	542	0	492	0	35	298	0	0	0	0	63	4786	100	94	65	933	1404	498	23	149	1575	185	40	162	773	39	0	126	236	223	46	0	0	25	16	0	68	21	1544	176	1732	402	2916	18	16
p__Actinobacteria;c__Actinobacteria;o__Corynebacteriales;f__Corynebacteriaceae;g__Corynebacterium;s__durum	48	15	36	0	205	0	1877	0	772	0	0	0	30	0	24	0	0	0	79	17	0	0	943	66	227	0	93	0	0	0	201	0	270	0	680	0	180	353	5527	0	152	0	0	8	3638	0	724	0	0
p__Fusobacteria;c__Fusobacteriia;o__Fusobacteriales;f__Leptotrichiaceae;g__Oceanivirga;s__NA	0	0	0	35	0	0	594	448	0	43	0	0	2839	1225	0	0	0	0	0	0	2	205	0	25	0	0	0	0	1388	4099	0	0	0	0	0	0	0	0	0	0	0	0	114	3708	0	0	0	0	0
p__Bacteroidetes;c__Bacteroidia;o__Bacteroidales;f__Prevotellaceae;g__Prevotella;s__intermedia	0	0	0	6756	0	0	0	0	0	0	0	0	0	0	0	0	14	628	71	5731	0	0	0	6	0	3092	840	22	0	0	0	10	0	0	0	0	12582	388	0	0	140	383	0	0	0	5765	0	0	0
p__Bacteroidetes;c__Bacteroidia;o__Flavobacteriales;f__Flavobacteriaceae;g__Capnocytophaga;s__granulosa	475	0	306	9	79	26	64	0	0	0	0	0	0	0	525	86	0	0	0	0	0	0	143	4531	186	669	56	583	459	0	74	2385	1	1375	180	0	0	0	0	7	499	379	99	0	46	90	697	0	0
p__Bacteroidetes;c__Bacteroidia;o__Bacteroidales;f__Prevotellaceae;g__Alloprevotella;s__tannerae	38	359	0	7	658	1355	102	4553	0	312	26	4885	204	1525	0	19	15	3701	4589	1354	13	3413	0	24	0	3	391	359	1332	4224	11	437	0	0	0	596	4433	1861	37	5521	201	2009	3558	4430	24	212	0	3948	0
p__Fusobacteria;c__Fusobacteriia;o__Fusobacteriales;f__Leptotrichiaceae;g__Leptotrichia;s__hofstadii	588	28	0	0	101	0	0	0	158	0	0	0	0	0	1943	193	0	0	155	33	0	0	21	1031	75	1495	803	187	1353	0	252	360	2180	79	69	29	257	376	0	0	4135	1320	0	0	0	0	362	0	0
p__Proteobacteria;c__Gammaproteobacteria;o__Betaproteobacteriales;f__Neisseriaceae;g__Kingella;s__NA	947	79	1600	0	4	0	798	0	0	30	0	0	0	0	0	0	0	0	27	0	2	0	933	19	23	544	22	17	7	0	0	123	264	546	0	0	22	90	0	0	13	32	0	0	0	0	159	0	0
p__Firmicutes;c__Clostridia;o__Clostridiales;f__Lachnospiraceae;g__Lachnoanaerobaculum;s__NA	223	452	438	19	1477	283	9	0	49	0	0	34	0	86	42	589	757	888	47	842	2363	273	167	1386	55	479	85	727	722	350	143	491	931	273	51	71	47	419	0	78	571	362	96	468	36	975	1504	0	0
p__Synergistetes;c__Synergistia;o__Synergistales;f__Synergistaceae;g__Fretibacterium;s__fastidiosum	0	40	0	203	37	186	51	749	0	146	141	209	24	494	0	207	0	354	16	21	0	917	0	30	0	142	1021	14	352	902	0	91	0	0	0	496	222	150	14	171	49	199	31	295	0	37	0	166	858
p__Firmicutes;c__Bacilli;o__Lactobacillales;f__Aerococcaceae;g__Abiotrophia;s__defectiva	0	0	417	0	0	0	0	0	490	4257	0	0	0	0	2846	0	0	0	0	0	0	0	597	26	186	40	0	0	0	0	0	0	0	0	0	0	0	0	0	0	17	0	0	0	0	0	12	6	0
p__Spirochaetes;c__Spirochaetia;o__Spirochaetales;f__Spirochaetaceae;g__Treponema;s__socranskii	0	285	0	1175	63	182	0	211	14	101	0	497	51	1431	0	147	0	775	62	151	29	408	0	15	36	131	791	162	821	1799	0	263	0	1148	0	290	94	372	0	290	512	384	294	1589	0	301	0	819	416
p__Actinobacteria;c__Actinobacteria;o__Actinomycetales;f__Actinomycetaceae;g__Actinomyces;s__naeslundii	808	0	694	59	263	0	238	29	4173	308	0	0	0	21	0	214	0	0	44	68	51	217	0	0	142	78	176	41	191	342	1552	24	3013	19	251	267	0	340	169	0	61	0	0	94	0	0	124	56	0
p__Bacteroidetes;c__Bacteroidia;o__Bacteroidales;f__Tannerellaceae;g__Tannerella;s__NA	65	125	391	0	656	634	0	0	6	0	0	237	0	630	78	165	0	728	18	1057	1042	845	25	339	214	1223	123	1928	812	123	31	436	50	0	0	21	341	729	0	0	2167	1426	80	43	0	1476	76	267	2
p__Firmicutes;c__Bacilli;o__Bacillales;f__Family_XI;g__Gemella;s__NA	24	56	109	19	0	0	188	0	37	484	0	268	33	0	115	99	19	168	0	0	0	0	2792	411	527	115	2	0	0	0	693	82	304	0	0	15	0	0	50	0	33	0	21	22	0	0	0	0	23
p__Firmicutes;c__Clostridia;o__Clostridiales;f__Lachnospiraceae;g__Catonella;s__morbi	31	60	47	604	39	121	14	303	0	1015	16	401	200	780	0	260	89	307	130	56	3	78	6	12	465	90	189	60	0	77	34	296	0	304	0	117	1557	112	0	7	449	346	753	975	0	106	0	788	0
p__Bacteroidetes;c__Bacteroidia;o__Bacteroidales;f__Prevotellaceae;g__Prevotella;s__denticola	1999	4571	0	0	316	153	59	5	0	0	0	1	0	65	0	0	25	188	405	0	20	634	0	143	0	0	0	27	0	811	17	831	15	0	0	51	68	69	0	643	0	0	335	2485	0	6	0	0	0
p__Spirochaetes;c__Spirochaetia;o__Spirochaetales;f__Spirochaetaceae;g__Treponema;s__vincentii	0	182	0	97	161	518	13	116	0	0	0	101	0	959	0	223	0	507	103	161	8	72	0	0	0	43	0	29	1397	491	0	43	0	321	0	242	735	401	0	0	236	205	566	484	0	313	0	699	0
p__Bacteroidetes;c__Bacteroidia;o__Sphingobacteriales;f__Lentimicrobiaceae;g__NA;s__NA	0	204	0	109	0	0	14	423	0	22	0	0	67	2883	0	898	0	5824	7	33	0	434	0	22	0	679	1325	3	3043	1020	0	630	0	0	0	1166	1151	614	0	274	404	743	13	1045	0	236	0	2793	0
p__Actinobacteria;c__Coriobacteriia;o__Coriobacteriales;f__Atopobiaceae;g__Atopobium;s__parvulum	855	521	0	14	0	17	14	0	0	0	6	0	0	34	0	0	1300	33	412	0	226	2782	32	41	0	19	0	919	13	0	112	30	36	396	137	0	47	52	0	56	0	0	31	22	526	0	14	9	0
p__Proteobacteria;c__Gammaproteobacteria;o__Cardiobacteriales;f__Cardiobacteriaceae;g__Cardiobacterium;s__hominis	1269	2904	944	0	76	0	0	0	953	350	0	42	0	0	73	2584	21	0	136	149	804	6	561	73	310	450	18	15	400	82	670	11	945	897	273	0	37	130	0	0	288	187	0	19	0	253	44	0	651
p__Bacteroidetes;c__Bacteroidia;o__Bacteroidales;f__Prevotellaceae;g__Prevotella;s__melaninogenica	547	0	43	0	61	95	109	14	14	24	0	0	0	6	162	0	0	568	0	11	32	13	465	159	68	0	12	79	0	0	505	84	633	21	21	54	45	0	0	0	115	1454	0	0	258	5316	92	0	0
p__Firmicutes;c__Negativicutes;o__Selenomonadales;f__Veillonellaceae;g__Veillonella;s__dispar	73	0	28	0	114	90	0	41	0	0	32	92	0	0	0	0	99	348	0	44	124	980	60	357	0	0	0	0	0	0	824	82	68	152	204	0	27	0	72	330	0	0	0	0	0	0	203	0	0
p__Firmicutes;c__Negativicutes;o__Selenomonadales;f__Veillonellaceae;g__Selenomonas;s__NA	923	1290	524	535	3738	4539	28	305	67	679	0	2937	517	7539	0	2519	2460	2698	636	1246	3367	6455	549	4877	287	1505	869	2698	3146	4290	930	6351	142	5213	378	556	2265	2818	47	2966	3896	2423	2162	4643	24	831	51	3227	139
p__Synergistetes;c__Synergistia;o__Synergistales;f__Synergistaceae;g__Fretibacterium;s__NA	10	97	4	710	39	258	0	1198	0	755	0	180	49	23	0	284	12	1391	0	0	5	221	0	164	0	557	2506	0	1171	974	7	125	0	0	0	285	317	269	27	339	90	500	49	452	0	78	0	346	1281
p__Bacteroidetes;c__Bacteroidia;o__Bacteroidales;f__Porphyromonadaceae;g__Porphyromonas;s__pasteri	53	0	6469	0	33	0	11	0	0	29	0	13	0	0	0	0	0	0	10	0	0	0	1846	84	2866	60	579	69	0	0	0	0	656	12	0	33	0	0	0	0	111	109	0	350	0	0	364	0	0
p__Firmicutes;c__Negativicutes;o__Selenomonadales;f__Veillonellaceae;g__Selenomonas;s__sputigena	403	481	22	277	1527	3463	45	56	0	165	0	1526	218	3809	0	470	2006	3234	296	266	356	2770	68	72	57	155	414	2045	1314	3871	43	2430	19	3793	0	468	696	2345	4	1213	721	392	2146	6795	3	713	0	2249	0
p__Spirochaetes;c__Spirochaetia;o__Spirochaetales;f__Spirochaetaceae;g__Treponema;s__NA	0	161	0	4633	384	4068	60	473	155	1621	13	448	294	4845	0	2197	51	7897	287	41	238	876	0	806	0	386	2977	150	1742	754	33	1206	0	1016	0	1003	4423	1224	44	434	1613	1239	108	1482	0	1787	0	2164	744
p__Bacteroidetes;c__Bacteroidia;o__Flavobacteriales;f__Weeksellaceae;g__Bergeyella;s__NA	328	152	223	7	76	0	425	0	26	770	103	26	0	0	64	249	8	0	76	145	0	16	68	41	23	15	23	20	13	0	20	237	224	54	0	6	20	15	0	0	22	32	27	5	81	0	57	42	21
p__Actinobacteria;c__Actinobacteria;o__Actinomycetales;f__Actinomycetaceae;g__Actinomyces;s__massiliensis	447	0	0	0	74	0	283	0	705	129	0	0	834	0	25	37	0	0	38	49	0	0	35	0	60	0	0	0	180	0	0	0	340	0	370	0	0	118	0	0	26	0	0	40	87	0	12	0	0
p__Firmicutes;c__Erysipelotrichia;o__Erysipelotrichales;f__Erysipelotrichaceae;g__Solobacterium;s__moorei	58	124	0	47	88	298	7	0	0	34	0	221	0	20	0	0	39	109	711	140	3	45	4	30	17	11	0	1249	0	0	68	108	4	854	0	59	23	132	0	200	6	5	127	308	0	54	4	0	0
p__Firmicutes;c__Erysipelotrichia;o__Erysipelotrichales;f__Erysipelotrichaceae;g__Bulleidia;s__extructa	5	119	0	449	24	5	5	1216	0	0	93	1149	4	174	0	13	0	152	235	8	0	247	0	0	0	3	0	0	0	152	0	0	0	0	0	0	1028	157	76	1219	20	0	67	198	0	1422	0	18	0
p__Bacteroidetes;c__Bacteroidia;o__Flavobacteriales;f__Flavobacteriaceae;g__Capnocytophaga;s__leadbetteri	3078	21	5090	0	753	0	128	0	0	123	0	0	0	0	14	117	0	0	18	110	634	12	356	251	365	519	349	1173	363	0	25	1114	1377	188	0	16	0	0	0	4	278	245	996	0	0	0	1701	173	0
p__Firmicutes;c__Clostridia;o__Clostridiales;f__Lachnospiraceae;g__Johnsonella;s__ignava	0	0	40	403	47	109	0	402	0	0	0	0	211	82	0	223	0	0	0	31	0	15	0	0	62	1235	91	0	86	0	0	0	0	0	0	4046	500	66	0	0	539	511	0	67	0	128	0	49	737
p__Spirochaetes;c__Spirochaetia;o__Spirochaetales;f__Spirochaetaceae;g__Treponema;s__lecithinolyticum	16	125	0	67	10	287	54	1314	0	27	31	33	65	202	0	0	0	324	15	600	0	314	0	37	0	36	1017	0	0	0	10	0	0	0	0	0	427	10	103	91	0	16	97	199	0	20	0	708	1166
p__Firmicutes;c__Clostridia;o__Clostridiales;f__Lachnospiraceae;g__Lachnoanaerobaculum;s__saburreum	298	134	0	0	5	131	0	0	0	0	0	108	0	0	0	127	0	71	0	196	1085	151	54	502	51	163	0	164	2	0	0	2	169	217	0	0	167	129	10	0	34	0	89	0	0	211	0	0	0
p__Firmicutes;c__Clostridia;o__Clostridiales;f__Ruminococcaceae;g__Ruminococcaceae_UCG-014;s__NA	86	261	385	0	223	333	0	0	0	23	0	0	0	0	0	0	140	1246	0	0	0	41	32	604	356	354	19	949	0	0	84	309	0	1465	0	0	123	279	0	0	511	1963	5	31	0	244	7	136	0
p__Bacteroidetes;c__Bacteroidia;o__Bacteroidales;f__Prevotellaceae;g__Prevotella;s__veroralis	910	23	0	0	0	0	0	0	0	0	0	0	0	0	0	0	4928	89	107	0	0	0	0	0	0	0	0	0	0	177	87	762	0	0	0	0	0	41	0	0	0	0	0	0	0	0	0	0	0
p__Firmicutes;c__Negativicutes;o__Selenomonadales;f__Veillonellaceae;g__Anaeroglobus;s__geminatus	185	378	0	353	737	1171	0	28	0	0	4	1237	72	862	0	0	0	678	199	5	0	1257	0	8	0	37	0	22	0	0	0	735	0	0	0	0	221	687	0	676	1586	326	89	331	0	81	0	736	0
p__Firmicutes;c__Clostridia;o__Clostridiales;f__Lachnospiraceae;g__Stomatobaculum;s__longum	194	223	19	0	268	158	8	0	0	0	0	0	7	0	5	7	889	19	0	294	526	160	15	124	120	0	39	630	6	0	166	408	32	151	0	8	87	383	0	0	104	0	13	49	0	0	1314	0	0
p__Bacteroidetes;c__Bacteroidia;o__Bacteroidales;f__Bacteroidales_Incertae_Sedis;g__Phocaeicola;s__abscessus	0	0	0	17	103	254	3	0	0	0	0	32	0	266	0	0	0	38	21	0	0	692	0	18	0	107	16	0	0	429	0	0	0	0	0	0	0	0	0	0	20	170	0	551	0	21	0	0	0
p__Firmicutes;c__Bacilli;o__Lactobacillales;f__Streptococcaceae;g__Streptococcus;s__mutans	63	724	0	0	0	0	65	0	0	0	0	0	633	267	37	0	351	0	25	0	12	0	13	6	0	0	0	0	0	9	0	0	29	155	165	0	0	0	1474	0	0	0	0	0	2091	0	759	0	0
p__Proteobacteria;c__Gammaproteobacteria;o__Betaproteobacteriales;f__Neisseriaceae;g__Eikenella;s__corrodens	203	0	186	539	348	18	133	0	0	528	85	62	44	0	0	467	19	125	90	360	9	50	0	1	91	263	0	163	611	87	0	0	15	0	0	1774	33	0	0	0	300	151	325	73	0	33	195	33	717
p__Synergistetes;c__Synergistia;o__Synergistales;f__Synergistaceae;g__Fretibacterium;s__feline	0	38	0	170	0	308	54	1235	0	758	199	86	17	894	0	491	0	1953	18	59	0	667	0	86	0	270	433	0	93	1558	0	181	0	0	0	2678	25	74	5	94	69	184	0	40	0	0	0	645	684
p__Actinobacteria;c__Actinobacteria;o__Actinomycetales;f__Actinomycetaceae;g__Actinomyces;s__hongkongensis	7	0	0	0	0	0	0	0	189	0	37	132	0	0	57	35	0	0	0	22	0	0	0	142	0	223	0	0	33	0	606	30	185	0	22	16	63	343	0	57	208	182	0	0	0	0	0	53	0
p__Bacteroidetes;c__Bacteroidia;o__Flavobacteriales;f__Flavobacteriaceae;g__Capnocytophaga;s__ochracea	866	543	1138	1834	1342	848	122	55	1390	7	13	267	59	452	429	382	642	621	769	1362	262	421	269	2894	546	1049	148	358	2527	397	73	177	911	3254	1474	1661	60	842	0	19	994	287	331	541	97	2672	99	13	0
p__Firmicutes;c__Bacilli;o__Lactobacillales;f__Streptococcaceae;g__Streptococcus;s__anginosus	0	0	0	0	315	63	66	0	0	0	0	0	0	0	0	0	0	887	127	0	0	190	0	0	0	0	0	0	0	0	0	0	0	0	24	0	957	0	3652	271	0	0	0	0	0	0	0	0	0
p__Firmicutes;c__Clostridia;o__Clostridiales;f__Lachnospiraceae;g__Lachnoanaerobaculum;s__cf.	134	0	482	0	0	0	0	0	0	21	0	0	0	0	8	0	0	0	0	345	0	0	0	16	527	283	27	0	0	0	18	115	11	109	0	0	0	0	0	0	146	91	19	0	0	0	264	28	0
p__Firmicutes;c__Negativicutes;o__Selenomonadales;f__Veillonellaceae;g__Selenomonas;s__artemidis	330	0	17	41	410	103	21	0	139	12	27	698	0	0	0	110	0	36	0	44	0	0	0	7	413	638	8	109	41	0	0	0	28	178	4	39	7	30	0	0	332	23	215	37	0	0	0	0	0
p__Actinobacteria;c__Coriobacteriia;o__Coriobacteriales;f__Atopobiaceae;g__Olsenella;s__NA	24	38	0	12	68	501	0	58	0	0	0	998	0	76	0	0	0	97	0	6	75	350	0	316	0	49	0	16	0	49	16	22	0	81	0	10	83	692	0	415	217	438	50	455	0	88	0	135	0
p__Firmicutes;c__Bacilli;o__Lactobacillales;f__Streptococcaceae;g__Streptococcus;s__sobrinus	0	239	0	0	0	0	33	0	0	0	0	0	0	7	0	0	3409	1276	0	0	0	0	0	0	0	0	0	0	95	7	0	0	0	0	0	0	0	0	0	0	0	0	0	0	0	0	18	0	0
p__Firmicutes;c__Clostridia;o__Clostridiales;f__Defluviitaleaceae;g__Defluviitaleaceae_UCG-011;s__NA	0	0	0	116	5	86	79	369	0	506	0	0	6	125	0	161	0	320	0	0	0	43	0	27	0	253	731	5	779	445	0	94	0	0	0	9	295	43	0	0	57	125	0	0	0	31	0	517	851
p__Proteobacteria;c__Gammaproteobacteria;o__Pasteurellales;f__Pasteurellaceae;g__Haemophilus;s__parainfluenzae	144	145	11	0	0	0	1518	0	0	0	0	0	0	0	0	0	0	0	39	40	19	0	0	29	0	0	0	0	0	0	1375	0	213	0	39	0	20	35	0	0	0	0	468	48	0	0	0	0	71
p__Bacteroidetes;c__Bacteroidia;o__Bacteroidales;f__Porphyromonadaceae;g__Porphyromonas;s__NA	0	41	3	0	32	1024	33	27	0	48	0	884	0	7	157	14	3	64	275	20	0	151	213	358	3994	876	116	1049	45	0	5	33	0	0	0	0	50	5	0	0	0	81	263	45	0	434	30	744	8
p__Firmicutes;c__Clostridia;o__Clostridiales;f__Peptostreptococcaceae;g__NA;s__NA	0	0	298	949	10	19	0	2961	3	349	205	0	14	0	0	31	27	0	0	153	15	0	8	4	244	355	0	29	0	0	0	21	0	0	0	2089	347	0	0	0	487	172	5	17	0	29	0	663	0
p__Actinobacteria;c__Actinobacteria;o__Bifidobacteriales;f__Bifidobacteriaceae;g__Scardovia;s__wiggsiae	0	422	0	0	0	0	0	0	0	0	0	0	0	0	0	0	478	12	0	0	0	178	0	0	0	0	0	0	0	0	0	0	0	0	0	0	0	137	0	343	0	0	0	0	0	0	0	0	0
p__Actinobacteria;c__Coriobacteriia;o__Coriobacteriales;f__Atopobiaceae;g__Atopobium;s__rimae	386	230	0	0	79	319	0	11	0	50	0	0	0	0	0	0	80	25	14	0	0	53	0	0	0	0	0	73	0	0	0	0	0	9	0	71	0	510	0	0	0	0	101	1650	57	0	0	0	0
p__Actinobacteria;c__Actinobacteria;o__Actinomycetales;f__Actinomycetaceae;g__Actinomyces;s__oris	240	490	0	0	47	0	17	47	2	0	411	0	0	0	0	0	0	0	80	15	115	2901	105	0	50	0	52	0	0	0	0	0	137	0	10	139	35	0	1087	534	0	0	0	0	0	0	19	0	0
p__Firmicutes;c__Clostridia;o__Clostridiales;f__Lachnospiraceae;g__Johnsonella;s__NA	47	0	1126	307	123	9	0	0	29	651	0	0	12	294	0	386	5	735	19	78	1688	107	18	32	562	1373	80	1177	83	735	151	128	27	0	0	0	92	1329	0	17	901	1323	0	133	0	574	34	480	0
p__Actinobacteria;c__Actinobacteria;o__Actinomycetales;f__Actinomycetaceae;g__Actinomyces;s__cardiffensis	0	0	0	0	0	0	0	0	0	947	0	20	76	8	0	0	0	0	48	15	0	0	0	0	0	182	0	0	0	0	0	0	0	0	0	0	0	0	0	0	134	295	0	0	0	0	0	0	0
p__Fusobacteria;c__Fusobacteriia;o__Fusobacteriales;f__Fusobacteriaceae;g__Fusobacterium;s__simiae	0	121	0	0	60	302	0	0	0	0	0	797	0	0	0	40	0	20	0	0	0	9	1	1	0	0	0	167	2	0	0	1	0	2	0	9	14	588	0	15	213	142	14	188	0	9	0	26	0
p__Firmicutes;c__Bacilli;o__Lactobacillales;f__Streptococcaceae;g__Streptococcus;s__oralis	0	0	0	0	0	0	135	0	0	0	0	0	0	0	0	0	0	0	0	0	0	0	0	0	0	0	0	0	0	0	0	0	0	0	0	0	0	0	0	0	0	0	0	0	0	0	0	0	0
p__Firmicutes;c__Clostridia;o__Clostridiales;f__Peptostreptococcaceae;g__Peptoanaerobacter;s__stomatis	0	16	0	87	0	0	5	99	0	74	0	105	96	483	0	0	0	232	125	13	0	61	0	0	0	0	43	7	0	329	0	85	0	0	0	323	199	15	0	95	188	186	0	0	0	336	0	231	0
p__Actinobacteria;c__Actinobacteria;o__Actinomycetales;f__Actinomycetaceae;g__Actinomyces;s__odontolyticus	30	0	193	0	0	0	17	0	49	1125	0	0	0	0	0	0	0	0	57	0	0	0	45	38	0	0	0	16	0	0	16	0	55	0	432	9	15	0	0	0	0	0	0	0	0	0	30	0	0
p__Firmicutes;c__Bacilli;o__Bacillales;f__Family_XI;g__Gemella;s__sanguinis	35	0	0	0	22	45	31	12	0	34	22	77	0	0	20	0	0	0	0	0	5	0	69	93	0	0	33	32	20	0	626	21	58	63	53	0	13	0	0	0	0	22	0	53	111	45	44	0	111
p__Patescibacteria;c__Gracilibacteria;o__NA;f__NA;g__NA;s__NA	0	0	0	0	0	0	0	0	0	0	0	0	0	0	0	0	0	0	0	0	0	0	0	0	0	0	0	0	0	0	0	0	0	0	0	0	0	0	0	0	0	0	0	0	0	0	0	0	0
p__Chloroflexi;c__Anaerolineae;o__Anaerolineales;f__Anaerolineaceae;g__Flexilinea;s__NA	0	0	0	46	4	70	0	0	0	217	2	0	0	160	0	0	0	29	8	21	0	47	0	9	0	55	291	0	0	0	0	0	0	0	0	21	0	0	0	32	0	44	0	0	0	0	0	295	7
p__Fusobacteria;c__Fusobacteriia;o__Fusobacteriales;f__Leptotrichiaceae;g__Leptotrichia;s__goodfellowii	0	0	51	0	6	0	0	0	0	67	0	0	0	0	0	0	0	0	0	48	0	0	0	0	0	0	0	0	0	0	0	0	0	1092	0	0	0	0	0	0	0	0	0	0	0	0	14	0	0
p__Actinobacteria;c__Actinobacteria;o__Micrococcales;f__Micrococcaceae;g__Rothia;s__mucilaginosa	0	0	0	0	113	114	75	40	0	0	76	0	67	25	0	0	116	0	9	22	6	0	0	186	0	7	20	0	0	11	89	26	172	310	100	0	27	0	126	225	0	0	0	15	235	70	86	0	0
p__Firmicutes;c__Bacilli;o__Lactobacillales;f__Streptococcaceae;g__Streptococcus;s__sinensis	0	0	0	0	0	0	0	0	0	0	0	0	0	0	0	0	0	0	0	0	0	0	0	0	0	176	0	0	0	0	0	0	0	0	0	0	0	0	0	0	0	0	0	0	0	0	0	0	0
p__Patescibacteria;c__Gracilibacteria;o__Absconditabacteriales_(SR1);f__NA;g__NA;s__NA	0	0	410	0	28	178	0	0	0	0	0	0	0	16	0	0	0	0	0	3	0	4	15	15	236	223	10	283	0	0	10	7	0	0	0	0	664	348	0	0	16	399	0	0	0	0	9	0	0
p__Actinobacteria;c__Actinobacteria;o__Propionibacteriales;f__Propionibacteriaceae;g__Pseudopropionibacterium;s__propionicum	0	39	9	0	0	6	12	18	967	55	0	5	229	0	0	102	0	0	16	7	0	0	0	0	15	285	10	0	46	0	544	0	0	0	0	134	0	26	0	7	18	0	0	0	0	91	0	13	12
p__Bacteroidetes;c__Bacteroidia;o__Bacteroidales;f__Prevotellaceae;g__Prevotella;s__oulorum	47	2140	0	0	449	253	0	0	0	0	0	0	0	0	0	0	763	245	0	819	214	191	0	467	0	0	0	463	142	15	0	68	37	3171	0	0	50	315	0	8	115	71	96	20	0	24	0	0	0
p__Bacteroidetes;c__Bacteroidia;o__Bacteroidales;f__Porphyromonadaceae;g__Porphyromonas;s__catoniae	35	51	778	8	0	0	0	0	63	138	0	0	0	0	0	342	0	0	0	89	0	0	0	0	707	315	30	332	18	0	48	47	0	0	0	4	19	8	0	0	30	139	412	0	0	80	0	114	0
p__Firmicutes;c__Clostridia;o__Clostridiales;f__Peptococcaceae;g__Peptococcus;s__NA	0	0	42	438	53	253	0	0	3	346	0	0	30	57	0	175	65	148	49	109	0	8	0	0	0	369	854	35	0	0	54	82	0	0	0	16	1082	40	0	0	20	89	93	73	0	107	0	147	0
p__Bacteroidetes;c__Bacteroidia;o__Bacteroidales;f__Prevotellaceae;g__Prevotella;s__multiformis	0	1	0	0	0	0	0	0	0	0	0	0	0	0	0	0	0	0	0	0	0	1	0	0	0	0	0	233	0	298	0	0	0	0	0	34	0	0	0	0	0	0	0	18	0	0	0	0	0
p__Tenericutes;c__Mollicutes;o__Mycoplasmatales;f__Mycoplasmataceae;g__Mycoplasma;s__faucium	11	13	0	112	4	67	57	33	0	0	213	24	22	98	0	43	0	308	12	27	5	80	0	0	0	71	0	0	88	44	0	24	0	0	0	61	80	0	0	0	47	10	55	70	0	62	0	170	0
p__Firmicutes;c__Clostridia;o__Clostridiales;f__Family_XIII;g__Clostridiales_Family_XIII_UCG-001;s__NA	0	25	0	39	0	98	6	446	0	43	0	395	7	168	0	65	0	137	91	18	0	151	0	2	0	91	240	21	31	133	0	17	0	0	0	31	129	138	0	57	13	13	71	164	0	182	0	79	0
p__Spirochaetes;c__Spirochaetia;o__Spirochaetales;f__Spirochaetaceae;g__Treponema;s__maltophilum	0	39	0	299	0	186	0	474	0	181	0	56	35	570	0	248	0	982	0	22	0	197	0	28	0	0	785	15	407	164	0	36	0	59	0	77	273	144	0	42	137	140	43	119	0	88	0	459	230
p__Actinobacteria;c__Coriobacteriia;o__Coriobacteriales;f__Atopobiaceae;g__Atopobium;s__NA	108	151	0	0	88	307	0	0	0	0	0	364	0	0	0	0	0	33	926	18	4	222	0	14	3	0	0	91	0	268	0	244	0	19	0	0	155	54	0	92	9	9	0	231	0	9	0	0	0
p__Actinobacteria;c__Coriobacteriia;o__Coriobacteriales;f__Atopobiaceae;g__Olsenella;s__uli	0	0	0	0	0	13	0	140	0	0	0	12	0	54	0	0	0	0	0	0	0	998	0	0	0	10	0	0	0	0	0	8	0	0	0	34	16	131	0	164	8	0	0	546	0	0	0	0	0
p__Proteobacteria;c__Gammaproteobacteria;o__Betaproteobacteriales;f__Neisseriaceae;g__Eikenella;s__NA	783	174	62	0	0	0	21	162	16	69	0	11	159	108	415	417	19	16	132	77	1062	88	114	148	294	441	88	71	0	0	96	148	236	70	73	0	1036	432	131	129	6	46	136	2	182	39	118	0	0
p__Firmicutes;c__Bacilli;o__Lactobacillales;f__Lactobacillaceae;g__Lactobacillus;s__reuteri	0	0	0	0	0	0	0	0	0	0	0	0	0	0	0	0	2679	0	0	0	3	34	0	0	0	0	0	0	0	0	0	0	0	0	0	0	0	0	0	25	0	0	0	0	0	0	0	0	0
p__Proteobacteria;c__Gammaproteobacteria;o__Pasteurellales;f__Pasteurellaceae;g__Aggregatibacter;s__NA	16	7	201	0	2	0	60	0	93	105	0	0	0	0	0	0	0	0	0	0	0	0	0	157	45	20	51	106	0	0	357	0	1410	0	0	59	0	63	0	0	0	16	65	0	0	0	0	7	0
p__Bacteroidetes;c__Bacteroidia;o__Bacteroidales;f__Prevotellaceae;g__Prevotella;s__baroniae	0	15	0	0	7	169	8	99	0	113	0	0	201	581	0	36	0	50	45	17	4	123	0	13	0	0	79	0	0	603	0	51	0	0	0	0	96	56	0	0	57	46	29	153	0	0	0	0	0
p__Proteobacteria;c__Gammaproteobacteria;o__Betaproteobacteriales;f__Neisseriaceae;g__Neisseria;s__lactamica	0	0	0	0	0	0	0	0	0	0	0	0	0	0	0	0	0	0	0	0	0	0	713	0	0	0	241	299	0	0	0	0	0	0	0	0	0	0	0	0	0	291	0	0	0	0	0	0	1368
p__Firmicutes;c__Clostridia;o__Clostridiales;f__Lachnospiraceae;g__Catonella;s__NA	0	0	0	97	6	92	8	8	0	0	0	0	0	0	0	168	0	74	0	6	0	0	0	0	0	86	27	0	0	8	2	25	0	0	0	71	825	9	0	0	0	8	560	46	0	45	0	14	0
p__Fusobacteria;c__Fusobacteriia;o__Fusobacteriales;f__Fusobacteriaceae;g__Fusobacterium;s__periodonticum	23	0	276	0	0	0	0	0	60	63	0	0	0	0	25	0	0	0	0	0	0	0	38	52	566	152	0	0	0	0	611	0	0	0	0	0	0	0	0	0	49	27	70	31	0	9	19	0	40
p__Proteobacteria;c__Gammaproteobacteria;o__Betaproteobacteriales;f__Burkholderiaceae;g__Ralstonia;s__NA	0	0	0	0	0	0	0	0	0	0	0	0	0	0	0	0	0	0	0	0	0	0	0	0	0	0	0	0	0	0	0	0	0	0	0	0	0	0	0	0	0	0	0	0	0	0	0	0	0
p__Firmicutes;c__Bacilli;o__Lactobacillales;f__Streptococcaceae;g__Streptococcus;s__gordonii	622	42	36	0	0	0	197	0	0	0	0	0	0	0	0	0	0	0	52	215	0	0	0	15	0	0	18	0	0	0	72	19	0	0	0	0	18	0	1	0	0	57	0	0	0	0	0	0	0
p__Proteobacteria;c__Gammaproteobacteria;o__Betaproteobacteriales;f__Neisseriaceae;g__Neisseria;s__flavescens	0	0	0	0	0	0	0	0	0	2	0	0	0	0	0	0	0	0	0	0	0	0	176	85	0	0	0	0	0	0	0	0	84	0	0	0	0	0	0	0	0	0	0	0	0	0	0	0	0
p__Actinobacteria;c__Actinobacteria;o__Actinomycetales;f__Actinomycetaceae;g__Actinomyces;s__meyeri	0	0	0	31	0	45	0	628	0	0	62	0	0	0	0	0	0	0	0	38	0	47	0	0	0	0	58	0	123	26	0	0	0	0	0	360	66	0	22	0	0	0	36	67	0	0	0	23	279
p__Firmicutes;c__Negativicutes;o__Selenomonadales;f__Veillonellaceae;g__Selenomonas;s__infelix	78	0	64	0	100	170	0	0	0	0	0	0	0	0	0	0	0	66	68	85	231	0	0	0	100	0	0	135	43	0	0	47	0	43	0	3	33	95	0	0	0	130	0	112	0	3	0	36	0
p__Firmicutes;c__Negativicutes;o__Selenomonadales;f__Veillonellaceae;g__Megasphaera;s__micronuciformis	2296	479	0	0	61	90	18	0	0	0	0	0	0	0	0	0	18	0	194	112	21	0	12	91	23	0	0	371	0	0	277	234	20	28	21	6	22	61	0	0	6	0	22	56	0	0	20	0	0
p__Epsilonbacteraeota;c__Campylobacteria;o__Campylobacterales;f__Campylobacteraceae;g__Campylobacter;s__concisus	729	14	26	0	268	8	50	0	18	0	0	8	0	0	0	0	146	0	10	37	74	12	48	72	180	61	13	121	19	0	69	107	193	163	22	8	6	0	5	3	52	28	147	11	31	0	58	109	0
p__Proteobacteria;c__Gammaproteobacteria;o__Betaproteobacteriales;f__Neisseriaceae;g__Neisseria;s__bacilliformis	34	0	0	0	18	0	44	0	0	0	0	0	0	0	0	1663	0	0	0	0	0	0	0	0	0	0	0	0	0	0	0	0	0	0	0	0	0	0	0	0	9	32	0	0	183	0	0	0	0
p__Firmicutes;c__Negativicutes;o__Selenomonadales;f__Veillonellaceae;g__Veillonella;s__atypica	81	0	26	0	44	104	0	0	0	0	8	0	0	0	0	0	187	26	0	24	38	0	75	264	0	0	0	0	0	0	496	35	51	48	121	0	24	0	17	201	0	0	0	0	0	0	87	0	0
p__Firmicutes;c__Bacilli;o__Lactobacillales;f__Lactobacillaceae;g__Lactobacillus;s__NA	14	0	0	0	0	0	46	0	0	0	0	0	0	0	0	0	2132	0	0	0	0	0	0	83	0	0	0	0	0	0	0	0	0	0	0	0	0	0	0	213	0	0	0	0	0	0	0	0	0
p__Proteobacteria;c__Gammaproteobacteria;o__Pasteurellales;f__Pasteurellaceae;g__Aggregatibacter;s__segnis	0	0	0	0	0	0	0	0	12	18	0	0	0	0	0	0	0	0	0	0	0	0	555	59	1378	63	0	0	0	0	16	15	0	0	0	0	0	0	0	0	0	0	0	0	0	0	0	0	0
p__Bacteroidetes;c__Bacteroidia;o__Bacteroidales;f__Prevotellaceae;g__Prevotella;s__dentalis	0	11	0	0	4	92	20	13	0	0	0	0	89	107	0	44	0	0	0	17	0	0	0	0	0	95	0	0	0	161	9	82	0	0	0	9	0	120	13	101	0	0	48	301	0	51	0	0	0
p__Firmicutes;c__Negativicutes;o__Selenomonadales;f__Veillonellaceae;g__Centipeda;s__NA	7	234	5	0	80	54	0	0	0	0	0	4	0	0	0	2	0	42	0	8	2375	66	0	2	0	2	12	178	28	3	0	18	0	2	0	0	31	52	0	0	220	427	737	1415	0	269	0	0	0
p__Patescibacteria;c__Saccharimonadia;o__Saccharimonadales;f__Saccharimonadaceae;g__Candidatus_Saccharimonas;s__NA	30	64	5	51	63	212	0	0	0	40	2	0	30	1045	0	0	0	265	32	188	5	20	0	113	352	958	4	464	0	0	20	589	0	56	0	8	47	103	0	0	192	57	14	170	0	0	0	0	0
p__Spirochaetes;c__Spirochaetia;o__Spirochaetales;f__Spirochaetaceae;g__Treponema;s__medium	0	0	0	1	0	200	0	0	0	0	0	0	0	0	0	16	0	222	73	0	0	90	0	0	0	0	0	0	0	0	0	218	0	0	0	0	7	261	0	0	0	57	0	0	0	402	0	0	0
p__Proteobacteria;c__Gammaproteobacteria;o__Cardiobacteriales;f__Cardiobacteriaceae;g__Cardiobacterium;s__valvarum	110	0	204	46	8	0	0	6	950	322	0	0	0	0	0	145	0	0	20	17	0	0	59	0	27	274	31	56	56	0	371	0	31	7	0	280	0	21	0	0	240	172	51	0	16	116	29	21	0
p__Bacteroidetes;c__Bacteroidia;o__Bacteroidales;f__Prevotellaceae;g__Prevotella;s__micans	0	0	0	0	0	149	0	0	0	0	0	0	0	0	0	0	0	62	3	0	0	0	0	0	0	48	0	0	0	12	0	32	0	0	0	0	21	92	0	0	638	936	0	18	0	0	0	0	0
p__Bacteroidetes;c__Bacteroidia;o__Bacteroidales;f__Prevotellaceae;g__Prevotella;s__pallens	110	0	0	0	0	0	0	0	5	0	0	0	0	0	0	0	0	0	0	0	0	0	0	30	6	19	0	12	0	0	556	15	7	0	2	0	12	0	0	0	9	83	0	0	0	0	0	0	0
p__Bacteroidetes;c__Bacteroidia;o__Bacteroidales;f__Rikenellaceae;g__Rikenellaceae_RC9;s__NA	0	65	0	101	0	9	0	233	0	139	0	35	19	866	0	331	3	2007	109	30	0	191	0	17	0	35	588	22	0	16	0	194	0	0	0	30	1158	232	0	35	155	237	0	242	0	67	0	131	0
p__Firmicutes;c__Clostridia;o__Clostridiales;f__Eubacteriaceae;g__Pseudoramibacter;s__alactolyticus	0	0	0	3	0	0	0	0	0	0	0	8	3	10	0	0	0	5	0	0	0	387	0	11	0	111	89	0	0	6	0	20	0	0	0	243	0	39	0	309	0	0	0	0	0	5	0	0	0
p__Epsilonbacteraeota;c__Campylobacteria;o__Campylobacterales;f__Campylobacteraceae;g__Campylobacter;s__showae	250	0	0	0	0	0	0	0	35	304	0	0	143	136	0	50	0	0	0	0	440	0	16	0	0	0	0	50	0	0	0	71	159	21	9	0	0	0	0	0	80	0	0	0	0	0	60	0	0
p__Bacteroidetes;c__Bacteroidia;o__Bacteroidales;f__Prevotellaceae;g__Prevotella;s__histicola	315	0	0	0	11	0	0	0	0	0	0	0	0	0	0	0	408	0	0	0	0	0	0	116	0	0	0	0	0	0	546	0	40	0	0	0	25	0	0	0	0	0	0	0	10	0	42	0	0
p__Proteobacteria;c__Gammaproteobacteria;o__Pasteurellales;f__Pasteurellaceae;g__Aggregatibacter;s__actinomycetemcomitans	0	0	0	0	0	0	10	0	0	59	0	0	0	0	0	0	0	0	0	0	0	0	0	0	0	0	0	0	0	0	0	0	0	0	0	0	0	0	14	0	0	0	0	0	0	0	0	0	0
p__Bacteroidetes;c__Bacteroidia;o__Flavobacteriales;f__Weeksellaceae;g__Bergeyella;s__cardium	17	22	0	0	40	7	0	0	7	9	0	0	0	0	14	0	0	0	0	0	126	11	17	146	191	324	13	80	0	0	26	65	207	113	0	0	17	11	0	0	160	75	82	0	0	0	48	0	0
p__Firmicutes;c__Clostridia;o__Clostridiales;f__Lachnospiraceae;g__NA;s__NA	9	0	2315	10	57	3	0	0	3	66	0	0	0	0	0	18	6	69	0	0	0	0	16	4	0	223	37	3	0	0	0	2	0	0	0	0	1188	27	0	0	248	649	0	3	0	341	0	0	34
p__Firmicutes;c__Clostridia;o__Clostridiales;f__Peptostreptococcaceae;g__Peptostreptococcus;s__NA	0	0	0	0	0	0	0	0	0	0	0	2	0	0	0	0	0	10	7	3	0	0	0	0	0	0	0	3	0	0	0	0	0	0	0	0	0	105	0	0	0	0	0	3	0	0	0	0	0
p__Bacteroidetes;c__Bacteroidia;o__Flavobacteriales;f__Flavobacteriaceae;g__Capnocytophaga;s__haemolytica	0	0	0	0	0	0	0	0	0	0	0	0	0	0	0	0	0	0	0	15	0	0	0	0	0	0	0	0	0	0	22	0	0	984	0	0	0	0	0	0	7	44	0	0	0	0	0	0	0
p__Firmicutes;c__Clostridia;o__Clostridiales;f__Family_XI;g__Murdochiella;s__NA	0	0	0	0	0	0	0	0	0	0	0	0	0	0	0	0	0	0	0	0	0	0	0	0	0	0	0	0	0	0	0	0	0	0	0	0	0	0	0	0	0	0	0	0	0	0	0	0	0
p__Bacteroidetes;c__Bacteroidia;o__Bacteroidales;f__Prevotellaceae;g__Prevotella;s__maculosa	0	694	0	20	443	255	0	0	10	0	0	139	0	0	0	18	0	447	67	69	314	57	0	199	0	89	0	165	239	165	0	604	0	1592	0	0	0	188	0	16	323	168	64	127	0	618	0	0	0
p__Proteobacteria;c__Gammaproteobacteria;o__Betaproteobacteriales;f__Burkholderiaceae;g__Comamonas;s__NA	13	0	15	0	0	0	0	0	0	55	0	0	0	0	0	0	0	0	0	0	0	0	31	7	57	12	0	0	0	0	247	0	10	0	0	0	0	0	0	0	0	0	0	0	0	0	0	0	0
p__Tenericutes;c__Mollicutes;o__Mycoplasmatales;f__Mycoplasmataceae;g__Mycoplasma;s__NA	0	0	0	0	0	0	0	0	0	3	0	0	0	0	0	102	0	2	0	0	0	0	0	0	0	0	37	0	0	3	0	0	0	0	0	0	0	0	40	31	0	0	0	0	0	2	0	0	19
p__Firmicutes;c__Erysipelotrichia;o__Erysipelotrichales;f__Erysipelotrichaceae;g__Erysipelotrichaceae_UCG-006;s__NA	0	41	0	0	0	129	0	0	0	0	0	29	0	72	0	0	0	30	0	0	0	49	0	0	0	0	0	22	0	10	0	15	0	0	0	0	13	92	0	11	25	96	0	103	0	5	0	0	0
p__Tenericutes;c__Mollicutes;o__Acholeplasmatales;f__Acholeplasmataceae;g__Acholeplasma;s__NA	0	0	0	0	0	0	0	0	0	0	0	0	0	0	0	0	0	64	0	0	0	0	0	18	0	0	0	0	0	0	0	0	0	0	0	0	0	0	0	0	3	7	0	0	0	0	0	0	0
p__Patescibacteria;c__Gracilibacteria;o__JGI_0000069-P22;f__NA;g__NA;s__NA	16	0	0	0	0	0	0	0	75	14	0	0	0	0	0	0	0	0	0	0	0	0	0	0	0	0	0	0	0	0	88	0	0	0	0	0	0	0	0	0	73	67	0	0	0	0	0	0	0
p__Firmicutes;c__Bacilli;o__Lactobacillales;f__Streptococcaceae;g__Streptococcus;s__constellatus	0	0	0	10	0	0	20	32	0	1	249	48	56	15	0	0	0	9	9	26	0	0	10	0	0	53	5	0	0	0	0	1	4	13	0	25	0	0	0	4	9	15	60	21	0	0	0	7	0
p__Bacteroidetes;c__Bacteroidia;o__Bacteroidales;f__Prevotellaceae;g__Prevotella;s__salivae	0	60	0	0	0	0	0	0	0	0	0	0	0	0	0	0	256	0	0	0	0	0	0	116	0	0	0	50	0	0	133	99	29	0	18	0	0	11	0	0	0	0	0	0	12	0	13	0	0
p__Firmicutes;c__Clostridia;o__Clostridiales;f__Lachnospiraceae;g__Oribacterium;s__sinus	21	12	0	0	14	28	12	0	0	0	0	93	0	0	0	0	0	0	9	49	56	33	0	10	13	0	5	26	0	0	16	14	40	35	36	0	0	0	0	0	24	0	7	121	0	0	0	26	0
p__Bacteroidetes;c__Bacteroidia;o__Bacteroidales;f__Prevotellaceae;g__Prevotella;s__pleuritidis	0	0	0	0	0	0	0	0	0	0	0	0	0	0	0	0	0	0	0	0	0	0	0	0	0	237	0	0	0	0	0	0	0	0	0	0	0	0	0	0	0	0	0	0	0	0	0	399	0
p__Bacteroidetes;c__Bacteroidia;o__Bacteroidales;f__Prevotellaceae;g__NA;s__NA	0	6	0	52	0	0	0	0	0	0	0	0	0	0	0	0	8	129	0	0	0	0	0	68	0	136	0	16	4	26	0	8	3	3	0	0	6	0	0	0	0	4	0	6	0	0	0	0	0
p__Firmicutes;c__Clostridia;o__Clostridiales;f__Lachnospiraceae;g__Butyrivibrio;s__NA	0	0	0	0	0	0	0	12	0	471	0	0	0	0	0	0	0	0	0	0	0	0	0	0	0	0	0	0	0	0	43	62	0	0	0	0	205	28	0	0	0	0	0	0	0	96	0	0	0
p__Firmicutes;c__Negativicutes;o__Selenomonadales;f__Veillonellaceae;g__NA;s__NA	303	955	0	0	35	473	0	2	11	0	0	0	0	8	0	0	18	4	25	4	85	25	0	16	597	83	0	0	0	12	101	2	0	2	90	105	18	0	0	0	74	151	17	23	0	0	0	0	0
p__Firmicutes;c__Clostridia;o__Clostridiales;f__Lachnospiraceae;g__Moryella;s__NA	0	0	0	99	0	47	0	0	0	0	0	8	22	84	0	0	0	122	15	19	0	109	0	0	0	30	31	0	0	0	0	0	0	0	0	0	0	0	0	0	12	46	0	53	0	12	0	39	0
p__Proteobacteria;c__Gammaproteobacteria;o__Betaproteobacteriales;f__Burkholderiaceae;g__Brachymonas;s__NA	0	0	0	0	0	0	0	208	0	0	0	0	0	0	0	0	0	50	0	22	0	0	0	3	0	38	237	0	0	0	0	0	0	0	0	738	0	0	0	0	0	0	0	8	0	0	0	88	0
p__Fusobacteria;c__Fusobacteriia;o__Fusobacteriales;f__Leptotrichiaceae;g__Leptotrichia;s__shahii	0	0	0	0	59	0	0	0	0	0	0	0	0	0	0	0	0	0	0	0	0	0	65	0	0	0	0	0	0	0	0	0	0	0	0	0	0	0	0	0	0	0	0	0	0	0	0	0	0
p__Bacteroidetes;c__Bacteroidia;o__Bacteroidales;f__Prevotellaceae;g__Prevotella;s__buccae	0	0	0	0	0	0	0	0	0	0	0	65	0	35	0	0	0	0	24	0	0	79	0	0	0	0	0	0	0	83	0	0	0	0	0	0	0	48	0	155	0	0	0	58	0	0	0	0	0
p__Bacteroidetes;c__Bacteroidia;o__Bacteroidales;f__Prevotellaceae;g__Prevotella;s__saccharolytica	0	0	13	13	0	0	0	0	16	0	0	0	0	0	0	0	0	0	0	0	0	0	0	0	238	289	0	0	0	0	0	0	0	669	0	0	0	0	0	0	0	0	0	0	0	21	0	142	0
p__Firmicutes;c__Negativicutes;o__Selenomonadales;f__Veillonellaceae;g__Anaeroglobus;s__NA	0	0	0	0	0	0	0	0	0	0	0	0	5	24	0	0	0	0	0	0	0	432	7	15	0	27	0	88	0	0	0	8	0	0	0	0	0	0	0	105	74	137	0	0	0	0	0	0	0
p__Firmicutes;c__Clostridia;o__Clostridiales;f__Lachnospiraceae;g__Oribacterium;s__asaccharolyticum	11	0	0	0	0	0	0	0	0	0	0	0	0	0	0	0	57	0	0	12	0	0	0	0	0	0	0	0	0	0	32	226	0	53	0	0	0	0	0	0	0	0	0	0	0	0	0	0	0
p__Bacteroidetes;c__Bacteroidia;o__Bacteroidales;f__Bacteroidaceae;g__Bacteroides;s__NA	0	0	0	4	0	0	0	0	0	0	0	0	0	176	0	0	0	0	0	0	0	0	0	0	0	0	0	0	0	115	0	0	0	0	0	0	0	0	0	29	18	153	0	0	0	20	0	0	0
p__Proteobacteria;c__Gammaproteobacteria;o__Betaproteobacteriales;f__Neisseriaceae;g__NA;s__NA	0	3	2	0	0	0	0	0	0	15	0	0	0	0	0	0	0	0	0	0	0	0	6	0	0	0	0	0	0	0	0	2	0	0	0	0	0	0	0	0	0	0	0	0	14	0	108	0	0
p__Bacteroidetes;c__Bacteroidia;o__Bacteroidales;f__NA;g__NA;s__NA	0	0	0	40	5	14	0	194	0	0	0	0	0	11	0	0	0	164	0	0	0	118	0	0	0	15	0	0	16	18	0	0	0	0	0	0	47	104	0	45	8	76	16	15	0	51	0	17	0
p__Firmicutes;c__Clostridia;o__Clostridiales;f__Family_XIII;g__Mogibacterium;s__timidum	0	0	0	15	0	16	10	123	0	0	20	51	0	11	0	0	0	0	0	0	0	80	0	0	0	13	43	0	12	21	0	0	0	0	0	22	24	19	0	25	0	0	0	48	0	0	0	10	18
p__Actinobacteria;c__Actinobacteria;o__Actinomycetales;f__Actinomycetaceae;g__Actinomyces;s__israelii	0	0	28	0	47	91	0	270	0	194	0	66	60	13	0	0	0	8	0	0	0	89	0	19	0	95	149	0	9	0	28	0	0	44	0	87	64	65	0	78	0	0	0	0	0	0	0	39	0
p__Firmicutes;c__Bacilli;o__Bacillales;f__Family_XI;g__Gemella;s__parahaemolysans	0	0	0	0	0	0	0	11	0	39	0	0	0	0	0	0	0	0	0	0	0	0	53	0	0	0	0	0	0	0	437	0	178	0	0	0	0	0	0	0	0	0	0	0	0	0	0	0	0
p__Firmicutes;c__Negativicutes;o__Selenomonadales;f__Veillonellaceae;g__Veillonella;s__rogosae	0	0	70	0	0	9	0	0	21	19	0	0	20	0	0	0	0	0	0	0	0	0	0	0	19	0	19	17	0	0	6	0	0	0	0	0	0	0	0	0	92	52	0	14	0	0	0	0	38
p__Bacteroidetes;c__Bacteroidia;o__Bacteroidales;f__Rikenellaceae;g__Blvii28_wastewater-sludge_group;s__NA	0	0	0	0	0	0	0	0	0	0	0	0	0	0	0	7	0	0	0	7	0	0	0	0	0	0	0	0	0	0	0	0	0	0	0	0	0	0	0	0	0	24	0	0	0	0	0	173	0
p__Firmicutes;c__Bacilli;o__Bacillales;f__Family_XI;g__Gemella;s__bergeri	0	0	0	0	0	0	0	0	0	0	0	0	0	0	0	0	0	0	0	0	0	0	0	0	0	0	0	0	0	0	0	0	0	0	0	0	0	0	721	28	0	0	0	0	0	0	0	0	0
p__Firmicutes;c__Clostridia;o__Clostridiales;f__Lachnospiraceae;g__Shuttleworthia;s__satelles	12	184	0	0	0	0	0	0	0	0	0	0	0	0	0	0	32	0	11	0	0	23	0	0	0	0	0	10	0	0	0	0	0	9	0	0	0	12	0	8	0	0	0	55	0	0	0	0	0
p__Firmicutes;c__Bacilli;o__Lactobacillales;f__Streptococcaceae;g__Streptococcus;s__parasanguinis	0	0	0	0	16	14	0	0	0	0	0	0	0	0	0	0	0	0	0	0	0	0	0	0	0	0	0	0	0	0	77	0	20	0	0	0	0	0	0	0	0	0	0	0	0	0	0	0	0
p__Proteobacteria;c__Deltaproteobacteria;o__Desulfovibrionales;f__Desulfovibrionaceae;g__Desulfovibrio;s__NA	0	0	0	0	0	0	0	0	0	0	0	0	0	0	0	0	0	0	0	0	0	0	0	0	0	5	0	0	0	27	0	0	0	0	0	0	0	0	0	0	0	0	26	95	0	0	0	0	0
p__Actinobacteria;c__Coriobacteriia;o__Coriobacteriales;f__Eggerthellaceae;g__Slackia;s__exigua	0	0	0	23	5	7	0	229	0	0	0	7	0	15	0	0	0	23	11	0	0	57	0	0	0	38	0	0	0	48	0	0	0	0	0	0	21	11	2	59	0	0	0	27	0	0	0	3	10
p__Spirochaetes;c__Spirochaetia;o__Spirochaetales;f__Spirochaetaceae;g__Treponema;s__parvum	0	0	0	3	0	11	0	34	0	33	0	14	0	64	0	29	0	72	9	0	0	31	0	0	0	0	41	0	0	53	0	0	0	0	0	15	5	14	0	0	0	15	0	28	0	0	0	22	14
p__Tenericutes;c__Mollicutes;o__Izimaplasmatales;f__NA;g__NA;s__NA	0	0	0	0	0	0	0	0	0	0	0	0	0	0	0	0	0	0	0	0	0	0	0	0	0	3	0	0	0	0	0	21	0	0	0	0	0	0	0	0	0	0	0	11	0	0	0	2	0
p__Firmicutes;c__Bacilli;o__Bacillales;f__Staphylococcaceae;g__Staphylococcus;s__NA	578	0	0	0	0	0	0	0	0	0	0	0	0	0	0	0	0	0	0	0	0	0	0	0	0	0	0	0	0	0	0	0	0	0	0	0	0	0	0	0	0	0	0	0	0	0	0	0	0
p__Firmicutes;c__Clostridia;o__Clostridiales;f__Clostridiales_vadinBB60_group;g__NA;s__NA	0	0	0	0	3	42	5	0	0	27	0	0	51	226	0	5	2	22	5	0	0	18	0	0	0	9	7	0	0	0	0	17	0	0	0	4	15	15	0	13	5	3	0	19	0	7	0	7	0
p__Proteobacteria;c__Gammaproteobacteria;o__Betaproteobacteriales;f__Rhodocyclaceae;g__Propionivibrio;s__NA	0	0	0	0	0	0	0	0	0	9	0	0	0	0	0	30	0	0	0	0	0	0	0	0	0	11	0	0	6	0	0	0	0	0	0	2	0	0	0	0	15	57	0	0	0	32	0	25	0
p__Bacteroidetes;c__Bacteroidia;o__Bacteroidales;f__Prevotellaceae;g__Alloprevotella;s__rava	25	61	0	7	10	91	7	0	0	7	0	101	35	177	0	77	0	82	76	16	0	67	0	0	0	0	0	0	0	94	17	10	0	0	0	101	0	0	7	77	46	0	183	467	0	155	7	108	0
p__Firmicutes;c__Clostridia;o__Clostridiales;f__Lachnospiraceae;g__Howardella;s__NA	21	5	0	31	8	38	0	0	0	4	0	34	0	47	0	0	18	0	10	0	0	55	0	0	0	0	0	2	0	22	4	9	0	0	0	10	20	5	0	58	0	0	12	15	0	0	0	0	0
p__Proteobacteria;c__Gammaproteobacteria;o__Betaproteobacteriales;f__Burkholderiaceae;g__NA;s__NA	0	0	0	0	0	0	0	0	0	0	0	0	0	0	0	0	0	0	0	0	0	0	0	0	3	0	0	0	0	0	0	0	0	0	0	0	0	0	0	0	0	0	0	0	0	0	0	0	0
p__Actinobacteria;c__Actinobacteria;o__Bifidobacteriales;f__Bifidobacteriaceae;g__Bifidobacterium;s__dentium	267	73	0	0	0	0	0	0	0	0	0	0	0	0	0	0	14	0	0	0	0	140	0	0	0	0	0	0	0	0	0	0	0	0	0	0	0	0	0	0	0	0	0	12	0	0	0	0	0
p__Proteobacteria;c__Gammaproteobacteria;o__Pseudomonadales;f__Pseudomonadaceae;g__Pseudomonas;s__NA	18	0	0	0	149	0	11	0	21	5	70	0	24	6	0	0	0	4	3	0	0	0	233	0	0	0	0	0	2	0	0	0	37	11	39	13	4	5	19	50	0	0	0	0	10	4	5	0	11
p__Firmicutes;c__Clostridia;o__Clostridiales;f__Ruminococcaceae;g__Candidatus_Soleaferrea;s__NA	0	0	0	0	0	0	0	0	0	0	0	0	0	0	0	0	0	10	0	0	0	0	0	0	0	0	0	0	144	195	0	0	0	0	0	0	0	0	0	0	0	0	0	0	0	0	0	0	137
p__Tenericutes;c__Mollicutes;o__Mycoplasmatales;f__Mycoplasmataceae;g__Mycoplasma;s__salivarium	0	0	0	0	0	87	0	0	0	0	0	4	0	7	0	0	0	0	0	6	0	7	0	0	0	0	0	9	0	0	0	0	0	0	0	0	25	19	36	112	0	0	22	0	0	51	0	0	0
p__Actinobacteria;c__Coriobacteriia;o__Coriobacteriales;f__Eggerthellaceae;g__Cryptobacterium;s__curtum	69	0	0	0	0	0	0	0	0	0	0	0	0	0	0	0	0	0	0	0	0	0	0	0	0	0	0	0	0	0	0	0	0	0	0	0	0	0	0	0	0	0	0	0	0	0	0	0	0
p__Proteobacteria;c__Gammaproteobacteria;o__Coxiellales;f__Coxiellaceae;g__Coxiella;s__NA	0	0	0	39	0	0	0	0	0	0	0	0	0	0	0	0	0	11	0	0	0	0	0	27	0	0	0	0	0	0	0	0	0	0	0	0	0	0	0	0	0	0	0	0	0	0	0	30	171
p__Proteobacteria;c__Alphaproteobacteria;o__Rhodospirillales;f__NA;g__NA;s__NA	0	0	0	0	0	0	0	0	0	33	0	0	0	0	0	0	0	10	0	0	0	0	0	0	0	0	0	0	0	0	0	0	0	0	0	0	0	0	0	0	0	0	0	0	0	0	0	0	0
p__Bacteroidetes;c__Bacteroidia;o__Bacteroidales;f__Prevotellaceae;g__Alloprevotella;s__NA	36	11	0	0	25	32	0	0	0	28	0	9	2	2	0	0	0	0	134	147	0	0	0	0	104	117	0	56	0	298	132	114	21	0	0	2	7	24	0	0	6	227	9	2	0	0	10	6	0
p__Proteobacteria;c__Gammaproteobacteria;o__Enterobacteriales;f__Enterobacteriaceae;g__Serratia;s__NA	0	0	0	5	0	4	20	0	30	9	68	7	15	0	0	3	3	0	0	0	0	4	0	0	0	6	0	0	6	0	9	0	26	0	45	7	0	3	12	57	0	0	0	6	18	7	4	4	9
p__Proteobacteria;c__Gammaproteobacteria;o__Cardiobacteriales;f__Cardiobacteriaceae;g__Cardiobacterium;s__NA	0	0	0	0	0	0	0	0	0	0	0	0	0	0	0	2	0	0	0	0	0	0	0	0	0	0	0	0	0	0	0	0	0	0	0	0	0	0	0	0	0	0	0	0	0	0	0	0	0
p__Firmicutes;c__Bacilli;o__Lactobacillales;f__Lactobacillaceae;g__Lactobacillus;s__vaginalis	0	0	0	0	0	44	24	0	0	0	0	0	0	0	0	0	170	0	0	0	0	0	0	56	0	0	0	0	0	0	0	0	0	0	0	0	0	0	0	0	0	0	0	0	0	0	0	0	0
p__Actinobacteria;c__Actinobacteria;o__Propionibacteriales;f__Propionibacteriaceae;g__Propionibacterium;s__acidifaciens	12	356	0	0	0	0	0	0	0	0	0	0	33	22	3	0	0	0	0	0	0	0	0	0	0	0	0	0	0	0	0	0	0	0	0	0	0	0	0	0	0	0	0	0	0	0	0	0	0
p__Firmicutes;c__Erysipelotrichia;o__Erysipelotrichales;f__Erysipelotrichaceae;g__Eggerthia;s__catenaformis	0	17	0	0	0	3	0	0	0	0	0	0	7	0	0	0	0	0	0	0	0	0	0	0	0	0	0	0	0	0	0	0	0	0	0	0	56	50	0	0	11	0	6	56	0	0	0	0	0
p__Firmicutes;c__Bacilli;o__Lactobacillales;f__Streptococcaceae;g__Streptococcus;s__salivarius	0	0	0	0	43	0	38	0	0	0	0	0	0	0	0	0	0	0	0	0	0	0	0	0	0	0	0	0	0	0	0	0	109	0	41	0	0	0	0	0	0	0	0	0	107	0	0	0	0
p__Proteobacteria;c__Gammaproteobacteria;o__Betaproteobacteriales;f__Neisseriaceae;g__Neisseria;s__meningitidis	0	0	0	0	0	0	0	0	0	0	0	0	0	0	0	0	0	0	0	0	0	0	0	0	0	0	0	0	0	0	0	0	0	0	0	0	0	0	0	0	0	0	0	0	0	0	0	0	0
p__Bacteroidetes;c__Bacteroidia;o__Bacteroidales;f__Prevotellaceae;g__Prevotellaceae_UCG-004;s__NA	0	13	0	0	0	0	0	0	0	0	0	15	0	0	0	0	0	0	18	0	0	0	0	0	0	0	0	0	0	72	0	0	0	0	0	0	0	0	0	0	0	0	0	95	0	0	0	0	0
p__Firmicutes;c__Negativicutes;o__Selenomonadales;f__Veillonellaceae;g__Dialister;s__NA	0	0	0	0	0	0	0	0	0	0	0	0	0	5	0	0	0	0	0	0	0	137	0	10	0	7	0	26	0	3	6	0	0	0	0	0	0	6	0	29	19	33	0	0	0	0	0	0	0
p__Actinobacteria;c__Actinobacteria;o__Propionibacteriales;f__Propionibacteriaceae;g__Pseudopropionibacterium;s__NA	0	0	0	0	0	0	0	0	0	0	0	0	0	0	0	0	0	0	0	0	0	0	0	0	0	0	0	0	0	0	0	0	0	0	0	0	0	0	0	0	0	0	0	0	0	0	0	0	13
p__Bacteroidetes;c__Bacteroidia;o__NA;f__NA;g__NA;s__NA	0	0	0	0	0	0	0	0	0	13	0	39	0	2	0	60	0	0	0	0	0	0	0	2	0	0	28	0	0	3	0	9	2	0	0	19	0	0	0	0	0	0	0	3	0	0	0	0	0
p__Spirochaetes;c__Spirochaetia;o__Spirochaetales;f__Spirochaetaceae;g__Treponema;s__amylovorum	0	0	0	0	0	0	0	0	0	0	0	0	0	0	0	0	0	257	0	0	0	0	0	0	0	0	2	2	0	0	0	0	0	0	0	0	0	0	0	0	0	0	0	0	0	0	0	0	0
p__Proteobacteria;c__Deltaproteobacteria;o__Bradymonadales;f__NA;g__NA;s__NA	0	0	0	0	0	0	0	0	0	0	0	0	0	160	0	0	0	0	0	0	0	0	0	0	0	19	0	0	0	0	0	4	0	0	0	0	0	0	0	0	0	0	0	0	0	0	0	0	0
p__Proteobacteria;c__Deltaproteobacteria;o__Desulfovibrionales;f__Desulfomicrobiaceae;g__Desulfomicrobium;s__orale	0	0	0	0	0	0	0	0	0	0	0	0	0	0	0	0	0	0	0	0	0	0	0	0	0	0	0	0	0	0	0	0	0	0	0	0	0	0	0	0	0	0	0	0	0	0	0	0	0
p__Firmicutes;c__Clostridia;o__Clostridiales;f__Family_XI;g__Ezakiella;s__NA	0	0	0	0	0	0	0	0	0	0	0	0	0	0	0	0	0	0	0	0	0	0	0	0	0	0	0	0	0	0	0	0	0	0	0	0	0	0	0	0	0	0	0	0	0	0	0	0	0
p__Firmicutes;c__Bacilli;o__Lactobacillales;f__Carnobacteriaceae;g__Granulicatella;s__elegans	0	0	0	0	0	0	0	0	0	8	0	0	0	0	0	0	0	0	0	0	0	0	62	12	0	0	0	0	0	0	0	0	20	0	0	0	0	0	0	0	0	0	0	0	0	0	0	0	0
p__Proteobacteria;c__Alphaproteobacteria;o__Rhizobiales;f__Rhizobiaceae;g__Mesorhizobium;s__loti	0	0	0	0	0	0	0	0	0	0	0	0	0	0	0	0	0	0	0	0	0	0	0	0	0	0	0	0	0	0	0	0	0	0	0	0	0	0	0	0	0	0	0	0	0	0	0	0	0
p__Actinobacteria;c__Actinobacteria;o__Actinomycetales;f__Actinomycetaceae;g__Actinomyces;s__graevenitzii	0	0	0	0	0	0	0	0	0	0	0	0	0	0	0	0	27	0	0	0	0	0	9	61	0	0	0	0	0	0	19	0	8	0	0	0	0	0	0	0	0	0	0	0	3	0	0	0	0
p__Bacteroidetes;c__Bacteroidia;o__Bacteroidales;f__Prevotellaceae;g__Prevotella;s__marshii	0	0	0	0	0	0	0	0	0	0	0	0	0	10	0	0	0	0	12	0	0	0	0	0	0	0	11	0	0	104	0	0	0	0	0	0	0	0	0	0	0	1	0	0	0	0	0	0	0
p__Firmicutes;c__Clostridia;o__Clostridiales;f__Family_XIII;g__Mogibacterium;s__NA	8	0	0	0	0	0	0	0	0	0	0	0	8	0	0	0	0	21	0	0	0	0	0	0	0	0	0	14	0	0	4	7	0	12	0	0	0	0	0	0	0	0	8	0	0	0	0	0	0
p__Actinobacteria;c__Actinobacteria;o__Bifidobacteriales;f__Bifidobacteriaceae;g__Parascardovia;s__denticolens	33	12	0	0	0	0	0	0	0	0	0	0	0	132	0	0	0	0	0	0	0	0	0	0	0	0	0	0	0	0	0	0	0	0	0	0	0	0	0	0	0	0	0	0	0	0	0	0	0
p__Actinobacteria;c__Actinobacteria;o__Bifidobacteriales;f__Bifidobacteriaceae;g__Bifidobacterium;s__NA	0	0	0	0	0	0	0	0	0	0	0	0	0	0	0	0	0	0	0	0	0	0	0	0	0	0	0	0	0	0	0	0	0	0	0	0	0	0	0	0	0	0	0	0	0	0	0	0	0
p__Bacteroidetes;c__Bacteroidia;o__Bacteroidales;f__Prevotellaceae;g__Prevotella;s__nanceiensis	0	0	14	0	0	0	0	0	0	0	0	0	0	0	0	0	0	0	0	0	0	0	0	6	0	0	0	0	0	0	40	0	0	0	0	0	0	0	0	0	0	0	0	0	0	0	0	0	0
p__Actinobacteria;c__Actinobacteria;o__Corynebacteriales;f__Corynebacteriaceae;g__Corynebacterium;s__argentoratense	0	0	0	0	0	0	0	0	0	0	0	0	0	0	0	0	0	0	0	0	0	0	0	145	0	0	0	0	0	0	0	0	0	0	0	0	0	0	0	0	0	0	0	0	0	0	0	0	0
p__Epsilonbacteraeota;c__Campylobacteria;o__Campylobacterales;f__Helicobacteraceae;g__Wolinella;s__succinogenes	0	0	0	0	0	0	0	0	0	32	0	0	0	0	0	6	0	14	0	0	0	0	0	0	0	0	0	0	0	0	0	0	0	0	0	0	55	0	0	0	0	4	0	0	0	0	0	0	0
p__Firmicutes;c__Bacilli;o__Lactobacillales;f__Streptococcaceae;g__Streptococcus;s__massiliensis	0	0	0	0	0	0	0	0	0	0	0	0	0	0	0	0	0	0	0	0	0	0	0	0	0	0	0	0	0	0	0	0	0	0	0	0	0	0	0	0	0	0	0	0	0	0	0	0	0
p__Proteobacteria;c__Gammaproteobacteria;o__Pasteurellales;f__Pasteurellaceae;g__Actinobacillus;s__pleuropneumoniae	0	0	0	0	0	0	0	0	3	0	0	0	0	0	0	0	0	0	0	0	0	0	0	0	0	0	0	0	0	0	0	0	0	0	0	0	0	0	0	0	0	0	0	0	0	0	0	0	10
p__Epsilonbacteraeota;c__Campylobacteria;o__Campylobacterales;f__Campylobacteraceae;g__Campylobacter;s__curvus	0	0	0	0	0	0	0	0	0	0	0	0	0	0	0	0	0	0	0	0	0	0	0	0	0	0	0	0	0	0	0	29	0	0	0	0	0	0	0	0	57	0	0	0	0	0	0	0	0
p__Proteobacteria;c__Alphaproteobacteria;o__Acetobacterales;f__Acetobacteraceae;g__Acetobacter;s__NA	0	0	0	0	0	0	0	0	0	0	0	0	0	0	0	0	0	0	0	0	0	0	0	0	0	0	0	0	0	0	0	0	0	0	0	0	0	0	0	0	0	0	0	0	0	0	0	0	0
p__Tenericutes;c__Mollicutes;o__EMP-G18;f__NA;g__NA;s__NA	0	0	0	0	0	0	0	0	0	0	0	0	0	0	0	0	0	55	0	0	0	0	0	0	0	0	0	0	0	0	0	0	0	0	0	0	0	0	0	0	0	0	0	0	0	0	0	0	0
p__Spirochaetes;c__Spirochaetia;o__Spirochaetales;f__Spirochaetaceae;g__Treponema;s__pectinovorum	0	0	0	0	2	4	0	0	0	0	0	0	0	0	0	0	0	3	0	0	0	0	0	0	0	0	2	4	7	7	0	0	0	0	0	0	0	0	0	0	2	0	0	0	0	0	0	29	0
p__Bacteroidetes;c__Bacteroidia;o__Bacteroidales;f__Prevotellaceae;g__Prevotella;s__fusca	0	0	0	0	0	0	0	0	0	0	0	0	0	0	0	0	0	0	0	0	0	0	0	0	0	0	0	0	0	0	0	0	0	0	0	0	58	0	0	0	0	0	0	0	0	0	0	0	0
p__NA;c__NA;o__NA;f__NA;g__NA;s__NA	0	0	0	0	0	2	0	2	0	0	0	0	0	2	0	0	0	18	3	0	0	6	0	0	0	5	0	0	0	2	0	2	5	7	0	10	2	2	2	11	51	31	3	2	15	0	0	0	2
p__Firmicutes;c__Clostridia;o__Clostridiales;f__Family_XI;g__Parvimonas;s__NA	0	0	0	2	0	0	2	0	0	0	0	0	0	0	0	0	0	0	2	0	0	0	0	0	0	0	0	0	0	8	0	0	0	0	0	0	5	0	0	0	0	0	0	0	0	3	0	0	0
p__Proteobacteria;c__Gammaproteobacteria;o__Cardiobacteriales;f__Cardiobacteriaceae;g__Suttonella;s__NA	0	0	0	0	0	0	0	0	0	0	0	0	0	0	0	0	0	0	0	0	0	0	0	0	0	0	0	0	0	0	0	0	0	0	0	0	0	0	0	0	0	0	0	0	0	0	0	0	0
p__Bacteroidetes;c__Bacteroidia;o__Flavobacteriales;f__Weeksellaceae;g__Chryseobacterium;s__NA	12	0	0	0	0	0	0	0	0	0	0	0	0	0	0	0	0	0	0	0	0	0	0	0	0	0	0	0	0	0	0	0	65	0	0	4	0	0	0	0	0	0	0	0	0	0	0	0	0
p__Actinobacteria;c__Actinobacteria;o__Actinomycetales;f__Actinomycetaceae;g__Actinomyces;s__georgiae	0	0	0	0	0	0	0	0	0	0	0	0	35	0	0	0	0	0	0	0	0	0	0	0	0	0	0	0	30	0	0	0	0	0	0	0	0	0	0	0	0	0	0	0	0	0	0	0	0
p__Proteobacteria;c__Alphaproteobacteria;o__Caulobacterales;f__Caulobacteraceae;g__Brevundimonas;s__NA	0	0	0	0	0	0	0	0	0	0	0	0	0	0	0	0	0	0	0	0	0	0	65	0	0	0	0	0	0	0	0	0	0	0	0	0	0	0	0	0	0	0	0	0	0	0	0	0	3
p__Bacteroidetes;c__Bacteroidia;o__Bacteroidales;f__Marinifilaceae;g__Odoribacter;s__denticanis	0	0	0	0	0	0	0	0	0	0	0	0	0	0	0	0	0	0	0	0	0	0	0	0	0	0	0	0	0	0	0	0	0	0	0	0	0	0	0	0	0	0	0	0	0	0	0	0	0
p__Proteobacteria;c__Gammaproteobacteria;o__Enterobacteriales;f__Enterobacteriaceae;g__Rahnella;s__NA	16	0	0	0	4	0	0	0	0	0	0	0	0	0	0	0	0	0	0	0	0	0	0	0	0	0	0	0	0	0	0	0	0	15	0	0	0	0	0	0	0	0	0	0	0	0	0	0	0
p__Proteobacteria;c__Alphaproteobacteria;o__Rhizobiales;f__Rhizobiaceae;g__Ochrobactrum;s__NA	0	0	0	0	0	0	0	0	0	0	0	0	0	0	0	0	0	0	0	0	0	0	55	0	0	0	0	0	0	0	0	0	0	0	0	0	0	0	0	0	0	0	0	0	0	0	0	0	0
p__Firmicutes;c__Bacilli;o__Lactobacillales;f__Lactobacillaceae;g__Lactobacillus;s__kimchicus	0	0	0	0	0	0	0	0	0	0	0	0	0	0	0	0	0	0	0	0	0	0	0	0	0	0	0	0	0	0	0	0	0	0	0	0	0	0	0	55	0	0	0	0	0	0	0	0	0
p__Bacteroidetes;c__Bacteroidia;o__Bacteroidales;f__Bacteroidaceae;g__Bacteroides;s__heparinolyticus	0	0	0	0	0	0	0	0	0	0	0	0	0	0	0	0	0	0	0	0	0	0	0	15	0	0	0	0	0	0	0	0	0	0	0	0	0	0	0	0	0	0	0	0	0	0	0	0	0
p__Firmicutes;c__Clostridia;o__Clostridiales;f__Lachnospiraceae;g__Stomatobaculum;s__NA	2	0	0	0	0	2	0	0	0	0	0	0	0	0	0	0	51	0	0	3	0	0	0	0	0	0	0	0	0	0	2	0	0	2	0	0	0	8	0	0	0	0	0	0	0	0	0	0	0
p__Proteobacteria;c__Gammaproteobacteria;o__Pseudomonadales;f__Moraxellaceae;g__Acinetobacter;s__NA	0	0	0	0	0	0	0	0	0	0	0	0	0	0	0	0	0	0	0	0	0	0	32	0	0	0	0	0	0	0	0	0	47	0	0	0	0	0	0	0	0	0	0	0	0	0	0	0	0
p__Firmicutes;c__Clostridia;o__Clostridiales;f__Family_XI;g__W5053;s__NA	0	0	0	0	0	0	0	0	0	0	0	0	0	0	0	0	0	0	0	0	0	0	0	0	0	15	0	0	0	0	0	0	0	0	0	0	0	0	0	0	0	0	0	0	0	0	0	0	0
p__Proteobacteria;c__Gammaproteobacteria;o__Pasteurellales;f__Pasteurellaceae;g__Actinobacillus;s__NA	0	0	0	0	0	0	0	0	0	0	0	0	0	0	0	0	0	0	0	0	0	0	0	0	0	0	0	0	0	0	0	0	14	0	0	0	0	0	0	0	0	0	0	0	0	0	0	0	0
p__Firmicutes;c__Bacilli;o__Lactobacillales;f__Lactobacillaceae;g__Lactobacillus;s__oris	0	0	0	0	0	0	0	0	0	0	0	0	0	0	0	0	45	0	0	0	0	0	0	0	0	0	0	0	0	0	0	0	0	0	0	0	0	0	0	0	0	0	0	0	0	0	0	0	0
p__Firmicutes;c__Clostridia;o__Clostridiales;f__Family_XI;g__Peptoniphilus;s__lacrimalis	0	0	0	0	0	0	0	0	0	0	0	0	0	0	0	0	0	0	0	0	0	0	0	0	0	0	0	0	0	0	0	0	0	0	0	0	0	13	0	0	0	0	0	0	0	0	0	0	0
p__Proteobacteria;c__Gammaproteobacteria;o__Xanthomonadales;f__Xanthomonadaceae;g__Stenotrophomonas;s__maltophilia	0	0	0	0	0	0	0	0	0	0	0	0	0	0	0	0	0	0	0	0	0	0	75	0	0	0	0	0	0	0	0	0	0	0	0	0	0	0	0	0	0	0	0	0	0	0	0	0	0
p__Firmicutes;c__Clostridia;o__Clostridiales;f__Lachnospiraceae;g__Roseburia;s__NA	0	0	0	0	0	0	0	0	0	0	0	0	0	0	0	0	0	0	0	0	0	0	0	0	0	0	0	0	0	0	0	0	0	0	0	0	0	0	0	0	0	0	0	0	0	0	0	0	0
p__Proteobacteria;c__Gammaproteobacteria;o__Pseudomonadales;f__Pseudomonadaceae;g__Pseudomonas;s__arsenicoxydans	0	0	0	0	0	0	12	0	0	0	0	0	0	0	0	0	0	0	0	0	0	0	0	0	0	0	0	0	0	0	0	0	0	0	0	0	0	0	0	0	0	0	0	0	7	0	0	0	0
p__Euryarchaeota;c__Methanobacteria;o__Methanobacteriales;f__Methanobacteriaceae;g__Methanobrevibacter;s__NA	0	0	0	0	0	0	0	0	0	0	0	0	0	0	0	0	0	0	0	0	0	0	0	0	0	0	0	0	0	0	0	0	0	0	0	0	0	0	0	0	0	0	0	0	0	0	0	0	0
p__Proteobacteria;c__Gammaproteobacteria;o__Pasteurellales;f__Pasteurellaceae;g__Haemophilus;s__haemolyticus	0	0	0	0	0	0	33	0	0	0	0	0	0	0	0	0	0	0	0	0	0	0	0	0	0	0	0	0	0	0	0	0	0	0	0	0	0	0	0	0	0	0	0	0	0	0	0	0	0
p__Proteobacteria;c__Gammaproteobacteria;o__Betaproteobacteriales;f__Burkholderiaceae;g__Delftia;s__NA	0	0	0	0	0	0	0	0	0	0	0	0	0	0	0	0	0	0	0	0	0	0	25	0	0	0	0	0	0	0	0	0	0	0	0	0	0	0	0	0	0	0	0	0	0	0	0	0	0
p__Proteobacteria;c__Gammaproteobacteria;o__Betaproteobacteriales;f__Neisseriaceae;g__Neisseria;s__mucosa	0	0	0	0	0	0	0	0	0	0	0	0	0	0	0	0	0	0	0	0	0	0	0	0	0	0	0	0	0	0	0	0	0	0	0	0	0	0	0	0	0	30	0	0	0	0	0	0	0
p__Actinobacteria;c__Coriobacteriia;o__Coriobacteriales;f__Atopobiaceae;g__Olsenella;s__profusa	28	0	0	0	0	0	0	0	0	0	0	0	0	0	0	0	0	0	0	0	0	0	0	0	0	0	0	0	0	0	0	0	0	0	0	0	0	0	0	0	0	0	0	0	0	0	0	0	0
p__Firmicutes;c__Bacilli;o__Lactobacillales;f__Streptococcaceae;g__Lactococcus;s__raffinolactis	0	0	0	0	0	0	0	0	0	0	0	0	0	0	0	0	0	0	0	0	0	0	0	0	0	0	0	0	0	0	0	0	28	0	0	0	0	0	0	0	0	0	0	0	0	0	0	0	0
p__Bacteroidetes;c__Bacteroidia;o__Bacteroidales;f__Muribaculaceae;g__NA;s__NA	0	0	0	0	0	7	0	0	0	0	0	0	0	0	0	0	0	0	0	0	0	27	0	0	0	0	0	0	0	0	0	0	0	0	0	0	0	0	0	0	0	0	0	0	0	0	0	0	0
p__Proteobacteria;c__Gammaproteobacteria;o__Pseudomonadales;f__Moraxellaceae;g__Moraxella;s__NA	0	0	0	0	0	0	0	0	0	0	0	0	0	0	0	0	0	0	0	0	0	0	0	0	0	0	0	0	0	0	0	0	0	0	0	0	0	0	0	0	0	0	0	0	0	0	0	0	0
p__Bacteroidetes;c__Bacteroidia;o__Chitinophagales;f__Chitinophagaceae;g__Hydrotalea;s__flava	0	0	0	0	0	0	0	0	0	0	0	0	0	0	0	0	0	0	0	0	0	0	0	0	0	0	0	0	0	0	0	0	0	0	0	0	0	0	0	0	0	0	0	0	0	0	0	0	0
p__Proteobacteria;c__Gammaproteobacteria;o__Betaproteobacteriales;f__Neisseriaceae;g__Bergeriella;s__NA	0	0	0	0	0	0	0	0	0	0	0	0	0	0	0	0	0	0	0	0	0	0	0	3	0	0	0	0	0	0	8	0	0	2	0	0	0	0	0	0	0	0	0	0	0	0	0	0	0
p__Actinobacteria;c__Actinobacteria;o__NA;f__NA;g__NA;s__NA	0	0	0	0	0	3	0	0	0	0	3	0	0	0	0	3	0	0	0	0	0	0	0	4	0	0	0	0	4	0	0	0	2	0	0	0	0	0	0	0	0	10	0	4	0	0	0	0	5
p__Tenericutes;c__Mollicutes;o__Mollicutes_RF39;f__NA;g__NA;s__NA	0	0	0	0	0	0	0	0	0	0	0	0	0	0	0	0	0	0	0	0	0	0	0	0	0	0	0	7	0	0	0	0	0	0	0	0	0	3	0	0	0	0	0	0	0	0	0	0	0
p__Proteobacteria;c__Alphaproteobacteria;o__NA;f__NA;g__NA;s__NA	0	0	0	0	0	0	0	0	0	0	0	0	0	0	0	0	0	12	5	0	0	0	0	0	0	0	0	0	0	0	0	0	0	0	0	0	0	0	0	0	0	0	0	0	0	0	0	0	0
p__Bacteroidetes;c__Bacteroidia;o__Bacteroidales;f__Prevotellaceae;g__Prevotella;s__scopos	0	0	0	0	0	0	0	0	0	0	0	0	0	0	0	0	0	0	0	0	0	0	0	0	0	0	0	0	0	0	0	0	0	0	0	0	0	0	0	0	0	0	0	0	0	0	0	0	0
p__Firmicutes;c__Clostridia;o__Clostridiales;f__Lachnospiraceae;g__Oribacterium;s__parvum	0	0	0	0	0	0	0	0	0	0	0	0	0	0	0	0	0	0	0	0	0	0	0	0	0	0	0	0	0	0	0	0	0	0	0	0	0	0	0	0	0	0	0	0	0	0	0	0	0
p__Proteobacteria;c__Alphaproteobacteria;o__Rhizobiales;f__NA;g__NA;s__NA	0	0	0	0	0	0	0	0	0	0	0	0	0	0	0	0	0	0	0	0	0	0	0	0	0	0	0	0	0	0	0	0	0	0	0	0	0	0	0	0	0	0	0	0	0	0	0	0	0
p__Proteobacteria;c__Gammaproteobacteria;o__Betaproteobacteriales;f__NA;g__NA;s__NA	0	0	0	0	0	0	0	0	0	0	0	0	0	0	0	0	0	0	0	0	0	0	0	0	0	0	0	0	0	0	0	0	0	0	0	0	0	0	0	0	0	0	0	0	0	0	0	0	0
p__Firmicutes;c__Bacilli;o__Lactobacillales;f__Lactobacillaceae;g__Lactobacillus;s__rhamnosus	0	0	0	0	0	0	0	0	0	0	0	0	0	0	0	0	0	0	0	0	0	0	0	0	0	0	0	0	0	0	0	0	0	0	0	0	0	0	0	0	0	0	0	0	0	0	0	0	0
p__Actinobacteria;c__Actinobacteria;o__Corynebacteriales;f__Corynebacteriaceae;g__Corynebacterium;s__NA	0	0	21	0	0	0	0	0	0	0	0	2	0	0	0	0	0	0	9	0	0	0	0	0	0	0	0	0	0	0	0	0	0	0	0	0	5	0	0	2	0	2	0	0	0	0	0	0	0
p__Fusobacteria;c__Fusobacteriia;o__Fusobacteriales;f__Fusobacteriaceae;g__NA;s__NA	0	0	0	7	0	5	0	0	0	2	0	14	0	2	0	0	0	6	0	2	0	0	0	0	0	3	0	0	2	0	0	2	0	0	0	2	0	5	0	0	7	0	0	18	0	5	0	5	2
p__Proteobacteria;c__Gammaproteobacteria;o__Pasteurellales;f__Pasteurellaceae;g__NA;s__NA	0	0	0	0	3	0	0	0	0	0	0	0	0	0	0	0	0	0	0	0	0	0	0	0	0	0	0	0	0	0	2	0	0	0	0	0	0	0	0	0	0	0	0	0	0	0	0	0	0
p__Firmicutes;c__Clostridia;o__Clostridiales;f__Family_XI;g__Peptoniphilus;s__obesi	0	0	0	0	0	0	0	17	0	0	0	0	0	0	0	0	0	0	0	0	0	0	0	0	0	0	0	0	0	0	0	0	0	0	0	0	0	0	0	0	0	0	0	0	0	0	0	0	0
p__Firmicutes;c__Clostridia;o__Clostridiales;f__Family_XIII;g__Mogibacterium;s__diversum	0	0	0	0	0	0	0	0	0	0	0	0	0	0	0	0	0	0	0	0	0	0	0	0	0	0	0	0	0	0	0	0	0	0	0	0	0	0	0	0	0	0	0	0	0	0	0	0	0
p__Firmicutes;c__Bacilli;o__Bacillales;f__Bacillaceae;g__Anaerobacillus;s__NA	0	0	0	0	0	0	0	0	0	0	0	0	0	0	0	0	0	0	0	0	0	0	0	0	0	0	0	0	0	0	0	0	0	0	0	0	0	0	0	0	0	0	0	0	0	0	0	0	0
p__Firmicutes;c__Clostridia;o__Clostridiales;f__Lachnospiraceae;g__Lachnospiraceae_NK3A20_group;s__NA	0	0	0	0	0	0	0	0	0	0	0	0	0	0	0	0	0	0	0	0	0	0	0	0	0	0	0	0	0	0	0	0	0	0	0	0	0	0	0	0	0	0	0	0	0	0	0	0	0
p__Bacteroidetes;c__Bacteroidia;o__Sphingobacteriales;f__Sphingobacteriaceae;g__Sphingobacterium;s__NA	0	0	0	0	0	0	0	0	0	0	0	0	0	0	0	0	0	0	0	0	0	0	15	0	0	0	0	0	0	0	0	0	0	0	0	0	0	0	0	0	0	0	0	0	0	0	0	0	0
p__Spirochaetes;c__Spirochaetia;o__Spirochaetales;f__Spirochaetaceae;g__Sphaerochaeta;s__NA	0	0	0	0	0	0	0	0	0	0	0	0	0	0	0	0	0	0	0	0	0	0	0	0	0	0	0	0	0	0	0	0	0	0	0	0	0	0	0	0	0	0	0	0	0	0	0	0	0
p__Proteobacteria;c__Gammaproteobacteria;o__Cardiobacteriales;f__Cardiobacteriaceae;g__NA;s__NA	0	0	0	0	0	0	0	0	0	0	0	0	0	0	0	0	0	0	0	0	0	0	0	0	0	0	0	0	0	0	0	0	0	0	0	0	0	0	0	0	0	0	0	0	0	0	0	0	0
p__Proteobacteria;c__Gammaproteobacteria;o__Xanthomonadales;f__Xanthomonadaceae;g__Stenotrophomonas;s__NA	0	0	0	0	0	0	0	0	0	0	0	0	0	0	0	0	0	0	0	0	0	0	0	0	0	0	0	0	0	0	0	0	0	0	0	0	0	0	0	0	0	0	0	0	0	0	0	0	0
p__Firmicutes;c__Bacilli;o__Lactobacillales;f__Streptococcaceae;g__NA;s__NA	0	0	0	4	3	0	0	0	0	0	0	0	0	0	5	0	6	4	0	0	0	0	0	9	0	0	0	0	0	0	3	0	0	0	0	0	0	0	0	0	0	13	0	0	0	0	0	5	0
p__Proteobacteria;c__Gammaproteobacteria;o__Betaproteobacteriales;f__Burkholderiaceae;g__Cupriavidus;s__NA	0	0	0	0	0	0	0	0	0	0	0	0	0	0	0	0	0	0	0	0	0	0	0	0	0	0	0	0	0	0	0	0	0	0	0	0	0	0	0	0	0	0	0	0	0	0	0	0	0
p__Actinobacteria;c__Coriobacteriia;o__Coriobacteriales;f__Atopobiaceae;g__Olsenella;s__scatoligenes	12	0	0	0	0	0	0	0	0	0	0	0	0	0	0	0	0	0	0	0	0	0	0	0	0	0	0	0	0	0	0	0	0	0	0	0	0	0	0	0	0	0	0	0	0	0	0	0	0
p__Epsilonbacteraeota;c__Campylobacteria;o__Campylobacterales;f__Rs-M59_termite_group;g__NA;s__NA	0	0	0	0	0	0	0	0	0	12	0	0	0	0	0	0	0	0	0	0	0	0	0	0	0	0	0	0	0	0	0	0	0	0	0	0	0	0	0	0	0	0	0	0	0	0	0	0	0
p__Actinobacteria;c__Actinobacteria;o__Corynebacteriales;f__Corynebacteriaceae;g__NA;s__NA	0	0	0	0	0	0	0	0	0	0	0	0	0	0	0	16	0	0	0	2	0	0	0	0	0	0	0	0	0	0	0	0	0	0	0	0	0	0	0	0	2	0	0	0	0	0	0	0	0
p__Fusobacteria;c__Fusobacteriia;o__Fusobacteriales;f__NA;g__NA;s__NA	0	0	0	0	0	0	0	0	0	0	0	0	0	0	0	0	0	0	0	12	0	0	0	0	0	0	3	9	0	0	0	0	0	0	0	0	0	0	0	0	2	2	0	0	0	0	0	0	0
p__Proteobacteria;c__Alphaproteobacteria;o__Rhizobiales;f__Xanthobacteraceae;g__Bradyrhizobium;s__NA	0	0	0	0	0	0	0	0	0	0	0	0	0	0	0	0	0	0	0	0	0	0	0	0	0	0	0	0	0	0	0	0	0	0	0	0	0	0	0	0	0	0	0	0	0	0	0	0	0
p__Firmicutes;c__Erysipelotrichia;o__Erysipelotrichales;f__Erysipelotrichaceae;g__Erysipelotrichaceae_UCG-004;s__NA	0	0	0	0	0	0	0	0	0	0	0	0	0	0	0	0	0	0	0	0	0	11	0	0	0	0	0	0	0	0	0	0	0	0	0	0	0	0	0	0	0	0	0	0	0	0	0	0	0
p__Firmicutes;c__Bacilli;o__Bacillales;f__Staphylococcaceae;g__Staphylococcus;s__aureus	0	0	0	0	0	0	0	0	0	0	0	0	0	0	0	0	0	0	0	0	0	0	0	0	0	0	0	0	0	0	0	0	0	0	0	0	0	0	10	0	0	0	0	0	0	0	0	0	0
p__Firmicutes;c__Clostridia;o__Clostridiales;f__Peptostreptococcaceae;g__Filifactor;s__NA	0	0	0	0	0	2	0	0	0	0	0	5	0	6	0	0	0	6	0	2	0	0	0	0	0	0	5	0	0	0	0	0	0	0	0	7	3	0	0	0	0	0	0	2	0	0	0	0	0
p__Bacteroidetes;c__Bacteroidia;o__Bacteroidales;f__Porphyromonadaceae;g__NA;s__NA	0	0	9	0	0	0	0	0	0	5	0	0	0	0	0	0	0	0	0	0	0	0	3	0	0	0	0	0	0	0	0	0	0	0	0	0	0	0	0	0	0	0	0	0	0	0	2	0	2
p__Proteobacteria;c__Gammaproteobacteria;o__Betaproteobacteriales;f__Burkholderiaceae;g__Janthinobacterium;s__NA	0	0	0	0	0	0	0	0	0	0	5	0	0	0	0	0	0	0	0	0	0	0	0	0	0	0	0	0	0	0	0	0	4	0	0	0	0	0	0	0	0	0	0	0	0	0	0	0	0
p__Firmicutes;c__Bacilli;o__Lactobacillales;f__Lactobacillaceae;g__Lactobacillus;s__coleohominis	0	0	0	0	0	0	0	0	0	0	0	0	0	0	0	0	9	0	0	0	0	0	0	0	0	0	0	0	0	0	0	0	0	0	0	0	0	0	0	0	0	0	0	0	0	0	0	0	0
p__Bacteroidetes;c__Bacteroidia;o__Flavobacteriales;f__Flavobacteriaceae;g__NA;s__NA	0	0	0	0	0	0	0	0	0	0	0	0	0	0	0	0	0	0	0	0	0	2	0	0	0	0	0	0	0	0	0	3	0	0	0	0	0	0	0	0	0	0	0	0	2	0	0	0	0
p__Firmicutes;c__Clostridia;o__Clostridiales;f__Peptostreptococcaceae;g__Peptoanaerobacter;s__NA	0	0	0	0	0	0	0	0	0	0	0	0	0	0	0	0	0	0	0	0	0	0	0	0	0	0	0	0	0	2	0	0	0	0	0	0	0	0	0	0	0	0	0	0	0	0	0	0	0
p__Proteobacteria;c__Gammaproteobacteria;o__Enterobacteriales;f__Enterobacteriaceae;g__Serratia;s__proteamaculans	0	0	0	0	0	0	0	0	0	0	0	0	0	0	0	0	0	0	0	0	0	0	0	0	0	0	0	0	0	0	0	0	0	0	0	0	0	0	0	0	0	0	0	0	0	0	0	0	0
p__Actinobacteria;c__Actinobacteria;o__Micrococcales;f__NA;g__NA;s__NA	0	0	0	0	0	2	5	0	0	0	0	3	0	8	0	10	0	0	0	0	0	0	6	0	0	0	0	2	0	0	0	0	0	0	2	0	3	3	0	6	0	0	0	0	2	0	0	0	0
p__Firmicutes;c__Bacilli;o__Lactobacillales;f__Leuconostocaceae;g__Leuconostoc;s__NA	0	0	0	0	0	0	0	0	0	0	0	0	0	0	0	0	0	0	0	0	0	0	0	0	0	0	0	0	0	0	0	0	8	0	0	0	0	0	0	0	0	0	0	0	0	0	0	0	0
p__Firmicutes;c__Bacilli;o__Lactobacillales;f__NA;g__NA;s__NA	0	0	4	0	0	9	0	3	0	0	0	1	0	0	0	0	2	0	6	0	0	0	0	0	0	0	0	0	0	0	2	5	5	0	3	2	2	3	0	0	0	0	8	0	0	0	0	0	0
p__Actinobacteria;c__Actinobacteria;o__Micrococcales;f__Micrococcaceae;g__NA;s__NA	0	2	0	0	0	0	4	0	0	0	0	0	0	0	0	0	0	0	0	0	0	0	0	0	0	0	0	0	0	0	0	0	0	0	0	0	0	0	0	0	0	0	0	0	0	0	3	0	0
p__Actinobacteria;c__Actinobacteria;o__Bifidobacteriales;f__Bifidobacteriaceae;g__Alloscardovia;s__omnicolens	0	0	0	0	0	0	0	0	0	0	0	0	0	0	0	0	0	0	0	0	0	0	0	0	0	0	0	0	0	0	7	0	0	0	0	0	0	0	0	0	0	0	0	0	0	0	0	0	0
p__Firmicutes;c__NA;o__NA;f__NA;g__NA;s__NA	0	0	0	0	0	0	0	0	0	0	0	4	0	0	0	0	0	0	5	0	0	2	0	0	0	0	0	0	0	2	0	0	0	0	0	0	0	0	0	0	0	0	0	7	0	0	0	0	0
p__Epsilonbacteraeota;c__Campylobacteria;o__Campylobacterales;f__NA;g__NA;s__NA	0	0	0	0	0	2	0	0	0	0	0	0	0	0	0	0	0	0	0	0	0	0	0	0	0	0	0	0	0	0	0	0	1	0	0	0	0	0	0	0	0	0	0	0	4	12	0	3	0
p__Firmicutes;c__Bacilli;o__Bacillales;f__Staphylococcaceae;g__Staphylococcus;s__epidermidis	0	0	0	0	0	0	0	0	0	0	0	0	0	0	0	0	0	0	0	0	0	0	0	0	0	0	0	0	0	0	0	0	0	0	0	0	0	0	0	0	0	0	0	0	0	0	4	0	0
p__Proteobacteria;c__Alphaproteobacteria;o__Rhizobiales;f__Beijerinckiaceae;g__Methylovirgula;s__NA	0	0	0	0	0	0	0	0	0	0	0	0	0	0	0	0	0	0	0	0	0	0	0	0	0	0	0	0	0	0	0	0	0	0	0	0	0	0	0	0	0	0	0	0	0	0	0	0	0
p__Proteobacteria;c__Gammaproteobacteria;o__Pseudomonadales;f__Moraxellaceae;g__Enhydrobacter;s__aerosaccus	0	0	0	0	0	0	0	0	0	0	0	0	0	0	0	0	0	0	0	0	0	0	0	0	0	0	0	0	0	0	0	0	0	0	0	0	0	0	0	0	0	0	0	0	0	0	0	0	0
p__Actinobacteria;c__Actinobacteria;o__Propionibacteriales;f__Propionibacteriaceae;g__Cutibacterium;s__NA	3	0	0	0	0	0	0	0	0	0	0	0	0	0	0	0	0	0	0	0	0	0	0	0	0	0	0	0	0	0	0	0	0	0	0	0	0	0	0	0	0	0	0	3	0	0	0	0	0
p__Proteobacteria;c__Gammaproteobacteria;o__Enterobacteriales;f__Enterobacteriaceae;g__Klebsiella;s__NA	0	0	0	0	0	0	0	0	0	0	0	0	0	0	0	0	0	0	0	0	0	0	0	0	0	0	0	0	0	0	0	0	6	0	0	0	0	0	0	0	0	0	0	0	0	0	0	0	0
p__Firmicutes;c__Bacilli;o__Lactobacillales;f__Lactobacillaceae;g__Lactobacillus;s__acidophilus	0	0	0	0	0	0	0	0	0	0	0	0	0	0	0	0	0	0	0	0	0	0	0	0	0	0	0	0	0	0	0	0	0	0	6	0	0	0	0	0	0	0	0	0	0	0	0	0	0
p__Proteobacteria;c__Gammaproteobacteria;o__Pseudomonadales;f__Pseudomonadaceae;g__Pseudomonas;s__gessardii	0	0	0	0	0	0	0	0	0	0	0	0	0	0	0	0	0	0	0	0	0	0	0	0	0	0	0	0	0	0	0	0	0	0	6	0	0	0	0	0	0	0	0	0	0	0	0	0	0
p__Proteobacteria;c__Gammaproteobacteria;o__Betaproteobacteriales;f__Burkholderiaceae;g__Burkholderia-Caballeronia-Paraburkholderia;s__NA	0	0	0	0	0	0	0	0	0	0	0	0	0	0	0	0	0	0	0	0	0	0	0	0	0	0	0	0	0	0	0	0	0	0	0	0	0	0	0	0	0	0	0	0	0	0	0	0	0
p__Proteobacteria;c__Alphaproteobacteria;o__Rhizobiales;f__Hyphomicrobiaceae;g__Pedomicrobium;s__NA	0	0	0	0	0	0	0	0	0	0	0	0	0	0	0	0	0	0	0	0	0	0	0	0	0	0	0	0	0	0	0	0	0	0	0	0	0	0	0	0	0	0	0	0	0	0	0	0	0
p__Actinobacteria;c__Actinobacteria;o__Propionibacteriales;f__Propionibacteriaceae;g__Aestuariimicrobium;s__NA	0	0	0	0	0	0	0	0	0	0	0	0	0	0	0	0	0	0	0	0	0	0	0	0	0	0	0	0	0	0	0	0	0	0	0	0	0	0	0	0	0	0	0	0	0	0	0	0	0
p__Proteobacteria;c__Gammaproteobacteria;o__Enterobacteriales;f__Enterobacteriaceae;g__NA;s__NA	0	0	5	0	0	0	0	0	0	0	0	0	0	0	0	0	0	0	0	0	0	0	0	0	0	0	0	0	0	0	0	0	0	0	0	0	0	0	0	0	0	0	0	0	0	0	0	0	0
p__Bacteroidetes;c__Bacteroidia;o__Bacteroidales;f__p-2534-18B5_gut_group;g__NA;s__NA	0	0	0	0	0	0	0	0	0	0	0	0	0	0	0	0	0	5	0	0	0	0	0	0	0	0	0	0	0	0	0	0	0	0	0	0	0	0	0	0	0	0	0	0	0	0	0	0	0
p__Firmicutes;c__Erysipelotrichia;o__Erysipelotrichales;f__Erysipelotrichaceae;g__Bulleidia;s__NA	0	0	0	0	0	0	0	0	0	0	0	0	0	0	0	0	0	0	5	0	0	0	0	0	0	0	0	0	0	0	0	0	0	0	0	0	0	0	0	0	0	0	0	0	0	0	0	0	0
p__Bacteroidetes;c__Bacteroidia;o__Bacteroidales;f__Bacteroidales_Incertae_Sedis;g__Phocaeicola;s__NA	0	0	0	0	0	0	0	0	0	0	0	0	0	0	0	0	0	0	0	0	0	5	0	0	0	0	0	0	0	0	0	0	0	0	0	0	0	0	0	0	0	0	0	3	0	0	0	0	0
p__Firmicutes;c__Bacilli;o__Lactobacillales;f__Streptococcaceae;g__Anthococcus;s__NA	0	0	0	0	0	0	0	0	0	0	0	0	0	0	0	0	0	0	0	4	0	0	0	2	0	0	0	0	0	0	0	0	0	0	0	0	0	5	0	0	0	2	0	4	0	0	0	0	0
p__Firmicutes;c__Bacilli;o__Bacillales;f__NA;g__NA;s__NA	0	0	0	0	0	0	0	0	0	0	0	2	0	0	0	0	0	0	0	0	0	0	0	0	0	4	0	0	0	0	0	0	2	0	0	0	0	0	0	0	0	0	5	0	0	0	0	0	0
p__Bacteroidetes;c__Bacteroidia;o__Bacteroidales;f__Tannerellaceae;g__NA;s__NA	0	0	0	0	0	0	0	0	0	0	0	0	0	0	0	0	0	0	0	0	0	0	0	0	0	0	0	0	0	0	0	0	0	0	0	0	0	0	0	0	2	0	0	0	0	0	0	5	0
p__Actinobacteria;c__Actinobacteria;o__Corynebacteriales;f__NA;g__NA;s__NA	0	0	0	0	3	0	0	0	0	0	0	0	0	0	0	0	0	0	3	2	0	0	2	0	0	0	0	0	0	0	0	0	0	0	0	0	0	0	0	0	7	0	0	0	0	0	0	2	0
p__Proteobacteria;c__Gammaproteobacteria;o__Betaproteobacteriales;f__Hydrogenophilaceae;g__Thiobacter;s__NA	0	0	0	0	0	0	0	0	0	0	0	0	0	0	0	0	0	0	0	0	0	0	0	0	0	0	0	0	0	0	0	0	0	0	0	0	0	0	0	0	0	0	0	0	0	0	0	0	0
p__Proteobacteria;c__Gammaproteobacteria;o__Enterobacteriales;f__Enterobacteriaceae;g__Escherichia/Shigella;s__NA	0	0	0	0	0	0	0	0	0	0	0	0	0	0	0	0	0	0	0	0	0	0	0	0	0	0	0	0	0	0	0	0	0	0	0	0	0	0	0	0	0	0	0	0	0	0	0	0	0
p__Proteobacteria;c__Alphaproteobacteria;o__Rhizobiales;f__Beijerinckiaceae;g__Methylobacterium;s__NA	0	0	0	0	0	0	0	0	0	0	0	0	0	0	0	0	0	0	0	0	0	0	0	0	0	0	0	0	0	0	0	0	0	0	0	0	0	0	0	0	0	0	0	0	0	0	0	0	0
p__Firmicutes;c__Erysipelotrichia;o__Erysipelotrichales;f__Erysipelotrichaceae;g__Solobacterium;s__NA	0	0	0	0	0	0	0	0	0	0	0	0	0	0	0	0	0	0	0	0	0	0	0	0	0	0	0	0	0	0	0	0	0	0	0	0	0	0	0	0	0	0	0	0	0	0	0	0	0
p__Proteobacteria;c__Gammaproteobacteria;o__Pasteurellales;f__Pasteurellaceae;g__Pasteurella;s__multocida	0	0	0	0	0	0	0	0	4	0	0	0	0	0	0	0	0	0	0	0	0	0	0	0	0	0	0	0	0	0	0	0	0	0	0	0	0	0	0	0	0	0	0	0	0	0	0	0	0
p__Fusobacteria;c__Fusobacteriia;o__Fusobacteriales;f__Leptotrichiaceae;g__NA;s__NA	0	0	0	0	0	0	0	0	0	0	0	4	0	0	0	2	0	0	0	0	0	0	0	0	0	0	0	0	0	0	0	0	0	0	0	0	0	0	0	0	0	0	0	0	0	0	0	3	0
p__Proteobacteria;c__Gammaproteobacteria;o__Pasteurellales;f__Pasteurellaceae;g__Cricetibacter;s__NA	0	0	0	0	0	0	0	0	0	0	0	0	0	0	0	0	0	0	0	0	0	0	0	4	0	0	0	0	0	0	0	0	0	0	0	0	0	0	0	0	0	0	0	0	0	0	0	0	3
p__Firmicutes;c__Bacilli;o__Lactobacillales;f__Streptococcaceae;g__Lactococcus;s__lactis	0	0	0	0	0	0	0	0	0	0	0	0	0	0	0	0	0	0	0	0	0	0	0	0	0	0	0	0	0	0	0	0	4	0	0	0	0	0	0	0	0	0	0	0	0	0	0	0	0
p__Bacteroidetes;c__NA;o__NA;f__NA;g__NA;s__NA	0	0	0	0	0	0	0	0	0	0	0	0	0	0	0	0	0	0	0	0	0	0	0	0	0	0	0	0	0	0	0	0	0	0	0	0	4	0	0	0	0	0	0	0	0	0	0	0	0
p__Firmicutes;c__Clostridia;o__Clostridiales;f__NA;g__NA;s__NA	0	0	0	0	0	0	0	0	0	0	0	0	0	0	0	0	0	0	0	0	0	0	0	0	0	0	0	0	0	0	0	0	0	0	0	0	0	7	0	0	0	0	0	0	0	0	0	0	0
p__Proteobacteria;c__Gammaproteobacteria;o__Gammaproteobacteria_Incertae_Sedis;f__Unknown_Family;g__Acidibacter;s__NA	0	0	0	0	0	0	0	0	0	0	0	0	0	0	0	0	0	0	0	0	0	0	0	0	0	0	0	0	0	0	0	0	0	0	0	0	0	0	0	0	0	0	0	0	0	0	0	0	0
p__Actinobacteria;c__Coriobacteriia;o__Coriobacteriales;f__Eggerthellaceae;g__DNF00809;s__NA	0	0	0	0	0	0	0	0	0	0	0	0	0	0	0	0	0	0	0	0	0	0	0	0	0	0	0	0	0	0	0	0	0	0	0	0	0	0	0	0	0	0	0	0	0	0	0	0	0
p__Proteobacteria;c__Alphaproteobacteria;o__Sphingomonadales;f__Sphingomonadaceae;g__Sphingomonas;s__NA	0	0	0	0	0	0	0	0	0	0	0	0	0	0	0	0	0	0	0	0	0	0	0	0	0	0	0	0	0	0	0	0	0	0	0	0	0	0	0	0	0	0	0	0	0	0	0	0	0
p__Proteobacteria;c__Gammaproteobacteria;o__Betaproteobacteriales;f__Burkholderiaceae;g__Comamonas;s__jiangduensis	0	0	0	0	0	0	0	0	0	0	0	0	0	0	0	0	0	0	0	0	0	0	0	0	0	0	0	0	0	0	0	0	0	0	0	0	0	0	0	0	0	0	0	0	0	0	0	0	0
p__Actinobacteria;c__Actinobacteria;o__Propionibacteriales;f__Propionibacteriaceae;g__Propionibacterium;s__NA	0	3	0	0	0	0	0	0	0	0	0	0	0	0	0	0	0	0	0	0	0	0	0	0	0	0	0	0	0	0	0	0	0	0	0	0	0	0	0	0	0	0	0	0	0	0	0	0	0
p__Firmicutes;c__Bacilli;o__Lactobacillales;f__Carnobacteriaceae;g__NA;s__NA	0	0	0	0	0	3	0	0	0	0	0	2	0	0	0	0	0	0	0	0	0	0	0	0	0	0	0	0	0	0	0	0	0	0	0	0	0	0	0	0	0	0	0	0	0	0	0	3	0
p__Actinobacteria;c__Actinobacteria;o__Bifidobacteriales;f__Bifidobacteriaceae;g__Scardovia;s__NA	0	0	0	0	0	3	0	0	0	0	0	0	0	0	0	0	0	0	0	0	0	0	0	0	0	0	0	0	0	0	0	0	0	0	0	0	0	0	0	0	0	0	0	0	0	0	0	0	0
p__Actinobacteria;c__Coriobacteriia;o__Coriobacteriales;f__Atopobiaceae;g__NA;s__NA	0	0	0	0	0	0	0	2	0	0	0	5	0	0	0	0	0	0	0	0	0	0	0	0	0	0	0	0	0	0	0	0	0	0	0	0	0	0	0	0	0	0	0	0	0	0	0	0	0
p__Proteobacteria;c__Deltaproteobacteria;o__NA;f__NA;g__NA;s__NA	0	0	0	0	0	0	0	0	0	0	0	0	0	0	0	0	0	0	0	0	0	0	0	0	0	0	3	0	0	0	0	0	0	0	0	0	0	0	0	0	0	0	0	0	0	0	0	0	0
p__Proteobacteria;c__Gammaproteobacteria;o__Betaproteobacteriales;f__Burkholderiaceae;g__Lautropia;s__NA	0	0	0	0	0	0	0	0	0	0	0	0	0	0	0	0	0	0	0	0	0	0	0	0	0	0	0	0	0	0	0	0	0	0	0	0	0	3	0	0	0	0	0	0	0	0	0	0	0
p__Actinobacteria;c__Actinobacteria;o__Micrococcales;f__Promicromonosporaceae;g__Xylanibacterium;s__NA	0	0	0	0	0	0	0	0	0	0	0	0	0	0	0	0	0	0	0	0	0	0	0	0	0	0	0	0	0	0	0	0	0	0	0	0	0	0	0	0	0	0	0	0	0	0	3	0	0
p__Synergistetes;c__Synergistia;o__Synergistales;f__Synergistaceae;g__NA;s__NA	0	0	0	2	0	0	0	0	0	0	0	0	0	0	0	0	0	0	0	0	0	2	0	0	0	0	0	0	0	0	0	0	0	0	0	0	0	0	0	0	0	0	0	0	0	0	0	3	0
p__Firmicutes;c__Clostridia;o__Clostridiales;f__Ruminococcaceae;g__Ruminococcus;s__bromii	0	0	0	0	0	0	0	0	0	0	0	0	0	0	0	0	0	0	0	0	0	0	0	0	0	0	0	0	0	0	0	0	0	0	0	0	0	0	0	0	0	0	0	0	0	0	0	0	0
p__Bacteroidetes;c__Bacteroidia;o__Bacteroidales;f__Prevotellaceae;g__Prevotellaceae_YAB2003_group;s__NA	0	0	0	0	0	0	0	0	0	0	0	0	0	0	0	0	0	0	0	0	0	0	0	0	0	0	0	0	0	0	0	0	0	0	0	0	0	0	0	0	0	0	0	0	0	0	0	0	0
p__Firmicutes;c__Negativicutes;o__Selenomonadales;f__Veillonellaceae;g__Allisonella;s__NA	0	0	0	0	0	0	0	0	0	0	0	0	0	0	0	0	0	2	0	0	0	0	0	0	0	0	0	0	0	0	0	0	0	0	0	0	0	2	0	0	0	0	0	2	0	2	0	0	0
p__Firmicutes;c__Clostridia;o__Clostridiales;f__Lachnospiraceae;g__Shuttleworthia;s__NA	0	0	0	0	0	0	0	0	0	0	0	0	0	0	0	0	0	0	0	0	0	0	0	0	0	0	0	0	0	0	0	0	0	0	0	0	0	0	0	0	0	0	0	0	0	0	0	0	0
p__Firmicutes;c__Bacilli;o__Lactobacillales;f__Aerococcaceae;g__Abiotrophia;s__NA	0	0	2	0	0	0	0	0	0	0	0	0	0	0	0	0	0	0	0	0	0	0	0	0	0	0	0	0	0	0	0	0	0	0	0	0	0	0	0	0	0	0	0	0	0	0	0	0	0
p__Actinobacteria;c__Acidimicrobiia;o__Microtrichales;f__Iamiaceae;g__Iamia;s__NA	0	0	0	0	2	0	0	0	0	0	0	0	0	0	0	0	0	0	0	0	0	0	0	0	0	0	0	0	0	0	0	0	0	0	0	0	0	0	0	0	0	0	0	0	0	0	0	0	0
p__Euglenozoa;c__Euglenida;o__Aphagea;f__Aphagea_fa;g__Distigma;s__NA	0	0	0	0	0	0	0	0	0	0	0	2	0	0	0	0	0	0	0	0	0	0	0	0	0	0	0	0	0	2	0	0	0	0	0	0	0	0	0	0	0	0	0	0	0	0	0	0	0
p__Proteobacteria;c__Gammaproteobacteria;o__Pasteurellales;f__Pasteurellaceae;g__Necropsobacter;s__NA	0	0	0	0	0	0	0	0	0	0	0	0	0	0	0	0	0	0	0	2	0	0	0	0	0	0	0	0	0	0	0	0	0	0	0	0	0	0	0	0	0	0	4	0	0	0	0	0	0
p__Actinobacteria;c__Coriobacteriia;o__Coriobacteriales;f__Atopobiaceae;g__Coriobacteriaceae_UCG-003;s__NA	0	0	0	0	0	0	0	0	0	0	0	0	0	0	0	0	0	0	0	0	0	2	0	0	0	0	0	0	0	0	0	0	0	0	0	0	0	0	0	0	0	0	0	0	0	0	0	0	0
p__Proteobacteria;c__NA;o__NA;f__NA;g__NA;s__NA	0	0	0	0	0	0	0	0	0	0	0	0	0	0	0	0	0	0	0	0	0	0	2	0	0	0	0	0	0	0	0	0	0	0	0	0	0	0	0	0	0	0	0	0	0	0	0	0	0
p__Firmicutes;c__Clostridia;o__Clostridiales;f__Eubacteriaceae;g__Pseudoramibacter;s__NA	0	0	0	0	0	0	0	0	0	0	0	0	0	0	0	0	0	0	0	0	0	0	0	0	0	0	2	0	0	0	0	0	0	0	0	0	0	0	0	0	0	0	0	0	0	0	0	0	0
p__Fusobacteria;c__Fusobacteriia;o__Fusobacteriales;f__Leptotrichiaceae;g__Sebaldella;s__NA	0	0	0	0	0	0	0	0	0	0	0	0	0	0	0	0	0	0	0	0	0	0	0	0	0	0	2	0	0	0	0	0	0	0	0	0	0	0	0	0	0	0	0	0	0	0	0	0	0
p__Proteobacteria;c__Gammaproteobacteria;o__Betaproteobacteriales;f__Neisseriaceae;g__Conchiformibius;s__NA	0	0	0	0	0	0	0	0	0	0	0	0	0	0	0	0	0	0	0	0	0	0	0	0	0	0	0	0	0	0	0	0	0	2	0	0	0	0	0	0	0	0	0	0	0	0	0	0	0
p__Actinobacteria;c__Actinobacteria;o__Corynebacteriales;f__Nocardiaceae;g__Millisia;s__NA	0	0	0	0	0	0	0	0	0	0	0	0	0	0	0	0	0	0	0	0	0	0	0	0	0	0	0	0	0	0	0	0	0	2	0	0	0	0	0	0	0	0	0	0	0	0	0	0	0
p__Firmicutes;c__Bacilli;o__NA;f__NA;g__NA;s__NA	0	0	0	0	0	0	0	0	0	0	0	0	0	0	0	0	0	0	0	0	0	0	0	0	0	0	0	0	0	0	0	0	0	0	0	2	0	0	0	0	2	0	0	0	0	0	0	0	0
p__Firmicutes;c__Negativicutes;o__Selenomonadales;f__Veillonellaceae;g__Megasphaera;s__NA	0	0	0	0	0	0	0	0	0	0	0	0	0	0	0	0	0	0	0	0	0	0	0	0	0	0	0	0	0	0	0	0	0	0	0	0	0	0	0	0	0	0	0	0	0	0	0	0	0
p__Bacteroidetes;c__Bacteroidia;o__Bacteroidales;f__Bacteroidaceae;g__Bacteroides;s__neonati	0	0	0	0	0	0	0	0	0	0	0	0	0	0	0	0	0	0	0	0	0	0	0	0	0	0	0	0	0	0	0	0	0	0	0	0	0	0	0	0	0	0	0	0	0	0	0	0	0
p__Proteobacteria;c__Alphaproteobacteria;o__Acetobacterales;f__Acetobacteraceae;g__Belnapia;s__NA	0	0	0	0	0	0	0	0	0	0	0	0	0	0	0	0	0	0	0	0	0	0	0	0	0	0	0	0	0	0	0	0	0	0	0	0	0	0	0	0	0	0	0	0	0	0	0	0	0
p__Firmicutes;c__Bacilli;o__Lactobacillales;f__Carnobacteriaceae;g__Atopobacter;s__NA	0	0	0	0	0	0	0	0	0	0	0	0	0	0	0	0	0	0	0	0	0	0	0	0	0	0	0	0	0	0	0	0	0	0	0	0	0	0	0	0	0	0	0	0	0	0	0	0	0
p__Proteobacteria;c__Deltaproteobacteria;o__Desulfobacterales;f__Desulfobulbaceae;g__NA;s__NA	0	0	0	0	0	0	0	0	0	0	0	0	0	0	0	0	0	0	0	0	0	0	0	0	0	0	0	0	0	0	0	0	0	0	0	0	0	0	0	0	0	0	0	0	0	0	0	0	0
[truncated: 35 more columns]

## Sheet: Tabel 1.clinical.parameters
*Johnston et al. Data provided in the table below is plotted in table 1 (and used in figure 6) of the manuscript (n=42).
Patient #	FMPS baseline (%)	FMPS day 90 (%)	FMBS baseline (%)	FMBS day 90 (%)	PPD baseline (mm)	PPD day 90 (mm)	PPD ≥ 5mm baseline (%)	PPD ≥ 5mm day 90 (%)	CAL baseline (mm)	CAL day 90 (mm)	PISA baseline (mm2)	PISA day 90 (mm2)	Site CAL baseline (mm)	Site CAL day 90 (mm)	Site PPD baseline (mm)	Site PPD day 90 (mm)	Pocket closure
1	79	9	84	9	3.72	2.58	32	9	4.09	3.8	1465	135.5	8	7	7	6	Not achieved
2	84	27	29	8	3.09	2.76	19	4	5.31	4.62	497.4	151.6	6	5	5	4	Achieved
4	35	21	84	7	3.72	3.25	35	23	4	4.37	811	93.1	10	5	8	4	Achieved
6	73	5	88	17	3.06	1.93	18	2	3.7	2.49	1327.1	176.4	6	3	6	3	Achieved
7	72	29	74	30	4.16	2.91	47	13	4.51	3.15	2097.8	598.2	8	6	7	6	Not achieved
8	26	4	30	3	2.89	2.59	19	13	3.54	2.98	570.6	52.9	7	4	5	4	Achieved
9	71	11	40	4	3.15	2.35	17	9	4.1	2.66	681.3	68	6	4	5	3	Achieved
10	76	37	77	27	2.89	2.2	13	4	3.39	2.39	1217.8	399.8	5	2	5	2	Achieved
11	81	51	52	21	4.25	3.78	47	32	5.5	4.99	1209.4	399.8	8	8	7	6	Not achieved
12	67	14	72	17	4.17	2.9	40	11	6.51	5.1	1817.1	346.4	12	8	8	4	Achieved
13	30	12	25	16	3.4	2.63	21	7	4.61	3.28	641.7	268.7	10	8	7	5	Not achieved
14	71	5	2	1	2.9	2.57	18	8	4.72	3.96	45.6	14.3	9	8	6	5	Not achieved
15	46	3	19	9	2.98	2.57	19	12	3.83	3.55	436.1	138.4	9	6	7	4	Achieved
16	44	10	6	3	2.53	2.51	11	6	4.33	4.31	214.5	79.2	7	7	6	5	Not achieved
17	63	13	63	26	3.62	2.91	33	16	4.23	3.19	1850.7	553.5	7	6	7	6	Not achieved
18	60	9	32	7	3.52	2.63	29	9	5.03	3.95	996.3	152.5	5	5	5	5	Not achieved
19	70	9	85	15	4.76	3.48	54	23	5.42	4.05	2653	322.6	9	9	9	8	Not achieved
20	76	32	66	8	3.83	2.8	32	6	5.47	4.59	1221.4	98.5	9	6	6	3	Achieved
21	74	53	81	35	5.13	3.79	63	29	5.28	4.32	2895.3	887.1	10	10	9	9	Not achieved
22	73	30	48	8	3.42	2.86	32	10	4.22	3.71	1100.3	139.3	8	6	6	4	Achieved
23	80	20	73	13	4.6	2.87	49	6	7.12	5.56	2237.9	248.1	11	6	9	4	Achieved
24	58	14	33	5	3.17	2.15	17	1	5.39	4.17	779.3	63.8	6	5	4	3	Excluded
25	78	8	84	4	4.1	2.4	38	1	5.38	3.93	1899.2	37.8	5	5	6	4	Achieved
26	71	36	40	15	3.8	3	25	13	4.38	3.74	1306.2	605.7	8	6	7	6	Not achieved
27	81	63	72	7	4.48	3.12	54	8	6.06	5.18	1344	83.8	10	5	7	5	Not achieved
28	31	15	30	2	2.54	2.04	15	1	3.23	3.57	582.6	31	9	7	7	4	Achieved
29	47	12	33	3	3.35	2.67	21	10	3.65	3.45	847.2	94.7	12	10	12	8	Not achieved
30	31	10	76	15	4.67	3.64	48	25	6.02	5.67	1357	196.7	9	7	8	5	Not achieved
31	87	54	100	31	5.54	3.23	65	10	5.08	4.2	3655.9	658	7	5	8	4	Achieved
32	30	7	40	2	2.82	2.07	7	4	3.48	3.1	859.6	66.1	10	8	8	6	Not achieved
33	50	7	73	5	3.76	2.87	29	10	3.86	3.14	1792.9	88.6	8	6	8	6	Not achieved
34	72	12	49	2	3.23	2.72	25	6	3.75	3.7	1384.6	31.2	11	6	9	4	Achieved
36	73	39	59	23	3.36	2.99	22	10	3.33	3.15	1213.2	393.2	7	4	7	4	Achieved
37	81	12	63	3	3.39	2.67	24	7	3.93	3.45	1227.8	43.8	7	5	6	4	Achieved
38	53	12	54	8	3.83	2.57	30	9	5.1	3.41	1344.5	110	9	4	8	3	Achieved
39	83	34	83	6	3.83	2.84	29	5	4.66	3.73	1310.6	59.8	7	4	6	3	Achieved
40	75	11	42	15	3.68	3.07	22	9	3.64	3.49	965.1	284.3	5	5	6	5	Not achieved
41	92	0.11413	80	2	4.94	3.21	52	11	4.68	3.84	2319.2	33.5	7	3	7	3	Achieved
42	12	22	10	1	2.71	2.06	7	2	3.17	2.75	282.6	25.3	4	2	3	2	Excluded
43	20	25	19	12	2.79	2.52	10	4	3.19	2.85	418.9	163.6	7	5	7	5	Not achieved
44	56	8	69	9	4.72	3.29	51	13	6.83	5.49	1651.8	181.8	10	5	8	3	Achieved
45	74	8	65	6	3.55	2.81	26	11	4.49	3.61	1294.9	158.4	9	7	7	5	Not achieved
	Full-mouth indexes												Sites from which subginigval plaque samples harvested

## Sheet: Figure2.rarefaction.curve
*Johnston et al. Data provided in the table below is plotted in Figure 2A of the manuscript (n=42).
	Rareified reads
Patient #	1001	2001	3001	4001	5001	6001	7001	8001	9001
1_baseline	88.7778	101.245	107.145	110.789	113.362	115.345	116.978	118.392	119.661
1_day90	88.1652	100.562	107.836	112.801	116.43	119.197	121.379	123.151	124.626
2_baseline	87.1054	102.312	110.177	115.592	119.791	123.207	126.043	128.43	130.472
2_day90	60.5354	70.7302	76.4216	80.0785	82.6001	84.4303	85.8157	86.9026	87.7809
4_baseline	73.0279	87.7053	96.1268	101.961	106.375	109.9	112.819	115.297	117.442
4_day90	67.0237	76.9765	82.0452	85.2161	87.3822	88.9476	90.1315	91.0609	91.8123
6_baseline	67.7008	80.1386	87.1894	92.0619	95.7299	98.6169	100.956	102.901	104.566
6_day90	73.2777	83.6433	88.8128	92.2265	94.7799	96.8363	98.5874	100.15	101.602
7_baseline	63.1581	72.9979	78.5153	82.3176	85.2164	87.5561	89.5111	91.1814	92.6267
7_day90	89.4764	101.552	107.743	111.789	114.752	117.057	118.912	120.432	121.687
8_baseline	49.5787	55.7316	58.8453	60.7806	62.1104	63.0791	63.8146	64.3954	64.8761
8_day90	29.8882	35.3927	38.5639	40.7388	42.3384	43.5521	44.4915	45.2352	45.8446
9_baseline	66.5183	78.8246	86.1285	91.1272	94.7303	97.3798	99.333	100.758	101.774
9_day90	46.4948	51.9619	55.4215	57.9248	59.8485	61.3966	62.688	63.7926	64.7515
10_baseline	59.0224	69.3124	75.0646	78.8364	81.524	83.5578	85.1755	86.5216	87.6913
10_day90	57.4205	65.3842	70.1153	73.5032	76.0492	78.0069	79.5385	80.7577	81.7504
11_baseline	91.0182	104.703	111.497	115.773	118.807	121.117	122.952	124.448	125.688
11_day90	86.6598	101.582	108.776	112.96	115.783	117.925	119.694	121.239	122.63
12_baseline	56.1391	64.4207	69.1031	72.3772	74.9142	77.0036	78.7837	80.3234	81.6573
12_day90	60.5792	76.5948	85.767	91.8703	96.2422	99.5073	102.015	103.99	105.595
13_baseline	78.3775	91.5651	98.6532	103.28	106.543	108.962	110.837	112.36	113.66
13_day90	51.3331	59.6169	63.5494	65.847	67.4016	68.5611	69.4772	70.2243	70.8438
14_baseline	75.0739	84.5751	89.6988	93.1669	95.7623	97.7936	99.4128	100.711	101.748
14_day90	39.4239	46.3641	50.309	52.9493	54.7945	56.0896	56.9827	57.573	57.9324
15_baseline	73.1629	83.2139	89.0785	93.2717	96.584	99.34	101.697	103.744	105.534
15_day90	57.0727	68.6381	75.0605	79.2273	82.1404	84.2536	85.8113	86.9635	87.8077
16_baseline	69.5784	79.6641	84.7125	87.9512	90.3059	92.1263	93.5797	94.7652	95.7504
16_day90	34.8291	39.3039	41.4945	42.8734	43.8393	44.5528	45.1017	45.5411	45.9066
17_baseline	84.6693	97.4687	104.584	109.397	113.007	115.909	118.364	120.523	122.476
17_day90	58.2834	67.596	72.7293	76.2556	78.8958	80.9446	82.5543	83.8135	84.7763
18_baseline	82.9184	97.67	106.441	112.468	116.832	120.069	122.496	124.319	125.682
18_day90	72.1016	87.6274	96.4933	102.542	107.116	110.827	113.992	116.789	119.322
19_baseline	91.4728	103.857	110.107	113.982	116.673	118.694	120.295	121.613	122.719
19_day90	49.3395	56.7391	61.4102	64.8628	67.5637	69.7626	71.614	73.2156	74.6285
20_baseline	94.601	107.305	113.782	118.053	121.225	123.767	125.92	127.817	129.538
20_day90	67.1473	76.7642	81.8454	85.0021	87.0949	88.5404	89.5699	90.32	90.8724
21_baseline	80.3423	93.9219	101.684	106.925	110.751	113.693	116.046	117.98	119.593
21_day90	71.89	83.974	91.1267	96.1247	99.89	102.838	105.193	107.091	108.623
22_baseline	70.6718	80.4932	85.661	89.0771	91.6113	93.6116	95.243	96.5942	97.7182
22_day90	70.0767	77.5025	81.5239	84.1639	86.0756	87.5613	88.7807	89.8257	90.7532
23_baseline	83.7356	98.6698	106.412	111.498	115.268	118.246	120.689	122.752	124.535
23_day90	72.1291	85.6249	93.257	98.319	101.924	104.608	106.674	108.313	109.658
24_baseline	64.5746	73.0324	77.8018	81.1182	83.6294	85.6209	87.2464	88.5947	89.7182
24_day90	62.3099	72.8818	78.8353	82.879	85.8339	88.0933	89.8898	91.3759	92.6607
25_baseline	77.4479	89.7136	96.9341	102.102	106.125	109.396	112.128	114.454	116.473
25_day90	37.5139	44.0798	47.3755	49.4947	51.0994	52.4417	53.6283	54.7121	55.7237
26_baseline	98.1211	112.198	119.498	124.127	127.392	129.863	131.818	133.4	134.685
26_day90	84.175	100.646	110.285	116.838	121.656	125.362	128.286	130.631	132.53
27_baseline	65.8087	75.892	81.0126	84.1771	86.3365	87.9066	89.1032	90.0483	90.8115
27_day90	35.7339	42.1303	46.1397	49.0972	51.4224	53.3297	54.9533	56.3795	57.66
28_baseline	101.431	117.069	124.49	128.958	132.017	134.282	136.048	137.483	138.689
28_day90	92.5882	109.259	117.633	122.885	126.602	129.455	131.786	133.778	135.536
29_baseline	90.7628	106.696	114.977	120.282	124.124	127.137	129.619	131.723	133.533
29_day90	76.4322	88.5333	94.7793	98.6478	101.31	103.259	104.735	105.879	106.78
30_baseline	73.2007	84.3682	90.4428	94.3571	97.073	99.0546	100.565	101.764	102.75
30_day90	35.0058	40.943	44.0029	46.0261	47.5035	48.6315	49.5196	50.2404	50.8447
31_baseline	68.5476	78.0414	83.294	86.911	89.6218	91.7276	93.389	94.706	95.7476
31_day90	48.6808	57.7228	62.6779	66.0538	68.6041	70.6256	72.2632	73.6057	74.719
32_baseline	54.8541	64.2561	69.7871	73.5839	76.4253	78.6878	80.575	82.201	83.6277
32_day90	44.1579	49.0615	51.5764	53.2848	54.6472	55.8239	56.8809	57.8509	58.7542
33_baseline	54.4472	62.5418	67.3371	70.6831	73.2119	75.2324	76.9181	78.3726	79.6599
33_day90	50.0401	57.5188	62.026	65.3931	68.1656	70.5694	72.721	74.687	76.5076
34_baseline	95.8926	111.421	119.217	124.1	127.516	130.056	132.007	133.528	134.715
34_day90	86.7255	101.528	109.593	114.89	118.698	121.608	123.944	125.892	127.566
36_baseline	112.451	128.489	137.013	142.685	146.861	150.103	152.699	154.815	156.562
36_day90	96.262	110.473	117.562	122.111	125.425	128.036	130.192	132.022	133.595
37_baseline	87.3174	102.974	111.317	116.922	121.115	124.436	127.164	129.469	131.474
37_day90	84.1521	95.5567	101.275	104.79	107.148	108.825	110.076	111.043	111.811
38_baseline	98.0774	110.692	117.345	121.752	124.967	127.459	129.482	131.176	132.627
38_day90	74.5532	86.5337	92.6403	96.326	98.7015	100.294	101.403	102.214	102.844
39_baseline	88.946	105.198	114.028	119.864	124.086	127.296	129.82	131.862	133.565
39_day90	86.3298	98.7914	105.181	109.358	112.414	114.794	116.718	118.312	119.657
40_baseline	72.5762	84.2091	89.9999	93.6759	96.3316	98.3989	100.08	101.487	102.689
40_day90	42.1243	53.1991	59.0582	62.6738	65.1451	66.9828	68.4434	69.6631	70.7218
41_baseline	92.8866	110.62	120.64	127.409	132.373	136.185	139.193	141.598	143.528
41_day90	51.7067	59.429	63.6998	66.7403	69.1481	71.1533	72.8672	74.3543	75.659
42_baseline	50.3267	53.4913	55.0679	56.0552	56.7291	57.2086	57.555	57.8018	57.9667
42_day90	43.6113	50.9486	55.2078	58.076	60.1478	61.7141	62.9429	63.9412	64.7828
43_baseline	53.4648	61.4979	65.4336	67.7566	69.2584	70.278	70.9942	71.514	71.9056
43_day90	55.2539	64.8693	70.0048	73.5131	76.2278	78.4683	80.3898	82.0817	83.5981
44_baseline	104.708	120.733	129.293	134.813	138.675	141.518	143.685	145.368	146.684
44_day90	45.7493	55.8964	61.7814	65.9475	69.1954	71.8563	74.0909	75.9867	77.5935
45_baseline	81.6189	93.1499	99.3243	103.52	106.725	109.318	111.459	113.223	114.653
45_day90	46.8808	61.9205	71.0318	77.1684	81.5585	84.8165	87.2887	89.1877	90.6515

## Sheet: Figure2.alpha.diversity.indices
*Johnston et al. Data provided in the table below is plotted in figure 2B-D of the manuscript (n=42).
Patient #	Shannon baseline	Shannon day 90	Chao1 baseline	Chao1 day 90	ACE baseline	ACE day 90
1	3.64186	3.92793	131	131.6	126.63	132.216
2	3.47616	3.13711	143.364	91	146.633	91.216
4	3.26468	3.05871	131.909	94.5	130.758	94.5543
6	2.91452	3.26399	116.375	128	115.369	112.194
7	3.3718	3.72055	100.333	126.5	102.11	128.512
8	3.12074	2.17299	67	48.5	66.982	49.1294
9	3.39366	3.13802	103.5	69.6667	105.6	70.7189
10	2.9374	3.11304	97	86	93.5468	86.6929
11	3.76294	3.65527	131	134	131.452	128.537
12	3.13752	2.71795	88.1111	113.8	90.7372	113.137
13	3.364	2.97036	123.167	73	119.364	73.25
14	3.5723	1.68752	104.8	58.125	107.523	58.7328
15	3.71811	2.5849	116.5	89.3636	120.317	90.9563
16	3.48466	2.67683	100	47	101.098	47.831
17	3.74088	3.19439	142.429	86.75	135.51	89.6043
18	3.66016	3.03414	129	145.667	130.813	136.691
19	3.90569	3.08605	127.5	84.4286	127.414	84.3751
20	3.91083	3.30023	147.5	91.8571	140.489	92.5459
21	3.61901	3.38244	126.5	114.077	127.808	116.784
22	3.56642	3.71183	102	98	103.885	95.8712
23	3.57243	3.30248	136.667	116.875	135.751	115.193
24	3.51885	3.19799	94	104	96.2607	99.2169
25	3.37185	2.23712	130.6	68	131.819	63.0174
26	3.93364	3.61078	138.75	140	140.065	141.985
27	2.97483	2.49696	93.1429	67.1667	93.7942	66.8888
28	3.87078	3.6291	145.429	149.125	143.824	144.556
29	3.7065	3.51369	143.545	109.625	142.748	110.345
30	3.50792	2.33674	107	53.5	106.786	54.4703
31	3.51951	2.87649	98.8	79.5	101.263	81.6157
32	2.99594	2.87901	92.25	68.3333	92.2729	67.4278
33	3.23124	2.97258	89.1667	97	87.9025	97.4795
34	3.72778	3.77134	138	138.111	139.516	135.67
36	4.17658	3.88166	164	141.8	165.993	141.557
37	3.58884	3.61812	147.111	114.143	144.234	114.445
38	4.05751	3.5299	140.333	105	140.163	104.871
39	3.63912	3.71694	143.1	126.111	142.26	127.157
40	3.27266	1.9929	109.429	78.2	108.991	75.0625
41	3.74666	3.06671	150.176	83.8571	152.839	86.6165
42	3.18616	2.85457	58	69.2	58.455	69.0334
43	2.70386	2.6252	72.75	95.1429	73.1597	95.7645
44	3.97752	2.29466	150.462	84.5	151.525	88.8786
45	3.77365	2.03761	118.929	94.6667	122.892	96.6973
Mean	3.51469	3.04707	118.824	97.5165	118.966	96.9405
Standard deviation	0.334729	0.563433	25.1649	27.8562	24.7707	26.8272

## Sheet: Figure3.Wilcoxon.Genus
*Johnton et al. Data provided in the table below is plotted in figure 3 of the manuscript. Only genera with an abundance >0.15% at either timepoint and adj.p.value<0.05 were plotted. These genera have been marked in yellow.
DESCRIPTION	mean_BL_percent	mean_D90_percent	p.value_wilcoxon	adj.p.value_FDR	log2FC
p__Actinobacteria;c__Coriobacteriia;o__Coriobacteriales;f__Atopobiaceae;g__Olsenella	0.331393	0.0609528	3.12974e-05	0.00137628	-2.44278
p__Firmicutes;c__Bacilli;o__Lactobacillales;f__Streptococcaceae;g__Streptococcus	9.22297	16.3878	4.1083e-05	0.00137628	0.829316
p__Proteobacteria;c__Gammaproteobacteria;o__Pseudomonadales;f__Pseudomonadaceae;g__Pseudomonas	0.00483769	0.038253	0.000117771	0.00163677	2.98318
p__Firmicutes;c__Clostridia;o__Clostridiales;f__Clostridiales_vadinBB60_group;g__NA	0.02188	0.00440804	0.000117771	0.00163677	-2.31141
p__Proteobacteria;c__Gammaproteobacteria;o__Betaproteobacteriales;f__Neisseriaceae;g__Kingella	0.461389	1.68966	0.000144376	0.00163677	1.87268
p__Bacteroidetes;c__Bacteroidia;o__Bacteroidales;f__Tannerellaceae;g__Tannerella	1.52813	0.64987	0.000146576	0.00163677	-1.23355
p__Synergistetes;c__Synergistia;o__Synergistales;f__Synergistaceae;g__Fretibacterium	1.0264	0.366484	0.00025761	0.00191023	-1.48577
p__Firmicutes;c__Negativicutes;o__Selenomonadales;f__Veillonellaceae;g__Selenomonas	5.1324	2.57926	0.000258264	0.00191023	-0.992676
p__Firmicutes;c__Erysipelotrichia;o__Erysipelotrichales;f__Erysipelotrichaceae;g__Solobacterium	0.212423	0.0704276	0.000285647	0.00191023	-1.59272
p__Firmicutes;c__Clostridia;o__Clostridiales;f__Peptostreptococcaceae;g__Peptostreptococcus	0.484365	0.077697	0.000286545	0.00191023	-2.64016
p__Proteobacteria;c__Deltaproteobacteria;o__Desulfobacterales;f__Desulfobulbaceae;g__Desulfobulbus	0.395468	0.108608	0.000326376	0.00191023	-1.86443
p__Actinobacteria;c__Coriobacteriia;o__Coriobacteriales;f__Eggerthellaceae;g__Slackia	0.0222792	0.00263703	0.000342131	0.00191023	-3.07872
p__Actinobacteria;c__Actinobacteria;o__Corynebacteriales;f__Corynebacteriaceae;g__Corynebacterium	2.95236	7.72111	0.000473793	0.00239212	1.38694
p__Bacteroidetes;c__Bacteroidia;o__Bacteroidales;f__Prevotellaceae;g__Prevotella	9.58139	6.02101	0.000499845	0.00239212	-0.67023
p__Firmicutes;c__Clostridia;o__Clostridiales;f__Peptostreptococcaceae;g__Filifactor	1.36562	0.517885	0.000612649	0.0027365	-1.39886
p__Actinobacteria;c__Actinobacteria;o__Micrococcales;f__Micrococcaceae;g__Rothia	2.51751	7.70963	0.000721723	0.00300674	1.61467
p__Firmicutes;c__Clostridia;o__Clostridiales;f__Family_XIII;g__Clostridiales_Family_XIII_UCG-001	0.0936696	0.0342125	0.000762905	0.00300674	-1.45306
p__Firmicutes;c__Clostridia;o__Clostridiales;f__Clostridiales_Family_XIII;g__NA	1.32535	0.600113	0.000931077	0.00346567	-1.14307
p__Spirochaetes;c__Spirochaetia;o__Spirochaetales;f__Spirochaetaceae;g__Treponema	3.32384	1.33074	0.00108157	0.00369531	-1.32062
p__Firmicutes;c__Clostridia;o__Clostridiales;f__Family_XIII;g__Mogibacterium	0.0227606	0.00692413	0.00110308	0.00369531	-1.71683
p__Firmicutes;c__Negativicutes;o__Selenomonadales;f__Veillonellaceae;g__Dialister	1.7177	0.919427	0.00122066	0.00389449	-0.90167
p__Bacteroidetes;c__Bacteroidia;o__Bacteroidales;f__Prevotellaceae;g__Alloprevotella	1.51416	0.639047	0.00147852	0.00450277	-1.24452
p__Patescibacteria;c__Saccharimonadia;o__Saccharimonadales;f__NA;g__NA	1.72986	0.69036	0.00170135	0.00489774	-1.32523
p__Fusobacteria;c__Fusobacteriia;o__Fusobacteriales;f__Fusobacteriaceae;g__Fusobacterium	10.8844	6.27496	0.00175441	0.00489774	-0.794587
p__Proteobacteria;c__Gammaproteobacteria;o__Pasteurellales;f__Pasteurellaceae;g__Haemophilus	0.301123	0.783912	0.00281298	0.00753879	1.38034
p__Bacteroidetes;c__Bacteroidia;o__Bacteroidales;f__Rikenellaceae;g__Rikenellaceae_RC9	0.191663	0.0808883	0.00306201	0.00789056	-1.24457
p__Patescibacteria;c__Saccharimonadia;o__Saccharimonadales;f__Saccharimonadaceae;g__Candidatus_Saccharimonas	0.143119	0.0598505	0.00339307	0.00828025	-1.25778
p__Bacteroidetes;c__Bacteroidia;o__Bacteroidales;f__Paludibacteraceae;g__Paludibacteraceae_F0058	0.843931	0.33697	0.0034604	0.00828025	-1.3245
p__Firmicutes;c__Negativicutes;o__Selenomonadales;f__Veillonellaceae;g__Anaeroglobus	0.465128	0.188505	0.00364115	0.00841231	-1.30302
p__Bacteroidetes;c__Bacteroidia;o__Bacteroidales;f__Bacteroidales_Incertae_Sedis;g__Phocaeicola	0.160766	0.0297998	0.00410509	0.00916803	-2.43159
p__Actinobacteria;c__Actinobacteria;o__Actinomycetales;f__Actinomycetaceae;g__Actinomyces	3.17236	8.7959	0.00510504	0.0110335	1.47127
p__Firmicutes;c__Clostridia;o__Clostridiales;f__Peptostreptococcaceae;g__Peptoanaerobacter	0.0998119	0.0282927	0.00662716	0.0138756	-1.81878
p__Proteobacteria;c__Gammaproteobacteria;o__Enterobacteriales;f__Enterobacteriaceae;g__Serratia	0.0050439	0.0169205	0.00946503	0.0192169	1.74616
p__Bacteroidetes;c__Bacteroidia;o__Sphingobacteriales;f__Lentimicrobiaceae;g__NA	0.649315	0.271571	0.0103672	0.0204294	-1.25759
p__Firmicutes;c__Clostridia;o__Clostridiales;f__Defluviitaleaceae;g__Defluviitaleaceae_UCG-011	0.134617	0.0833624	0.012367	0.0236739	-0.691396
p__Firmicutes;c__Clostridia;o__Clostridiales;f__Lachnospiraceae;g__Johnsonella	0.668387	0.338836	0.0127396	0.0237098	-0.980099
p__Firmicutes;c__Clostridia;o__Clostridiales;f__Family_XI;g__Parvimonas	1.24656	0.712073	0.0158251	0.0286562	-0.807856
p__Tenericutes;c__Mollicutes;o__Mycoplasmatales;f__Mycoplasmataceae;g__Mycoplasma	0.085512	0.047334	0.0171427	0.0302253	-0.85325
p__Actinobacteria;c__Coriobacteriia;o__Coriobacteriales;f__Atopobiaceae;g__Atopobium	0.57615	0.337867	0.0194152	0.0333543	-0.769989
p__Bacteroidetes;c__Bacteroidia;o__Bacteroidales;f__Porphyromonadaceae;g__Porphyromonas	3.89326	2.56876	0.0219206	0.036717	-0.599905
p__Firmicutes;c__Clostridia;o__Clostridiales;f__Lachnospiraceae;g__Oribacterium	0.468239	0.235498	0.0241211	0.0394173	-0.991532
p__Firmicutes;c__Negativicutes;o__Selenomonadales;f__Veillonellaceae;g__Centipeda	0.0821066	0.100314	0.0259346	0.0413719	0.28895
p__Firmicutes;c__Clostridia;o__Clostridiales;f__Ruminococcaceae;g__Ruminococcaceae_UCG-014	0.280119	0.115788	0.0334856	0.0521752	-1.27456
p__Firmicutes;c__Bacilli;o__Lactobacillales;f__Carnobacteriaceae;g__Granulicatella	0.808907	1.12912	0.0567981	0.086488	0.481154
p__Proteobacteria;c__Gammaproteobacteria;o__Betaproteobacteriales;f__Neisseriaceae;g__Neisseria	1.62255	2.97706	0.0679346	0.101147	0.875626
p__Firmicutes;c__Erysipelotrichia;o__Erysipelotrichales;f__Erysipelotrichaceae;g__Bulleidia	0.214059	0.081012	0.0774231	0.112768	-1.4018
p__Firmicutes;c__Clostridia;o__Clostridiales;f__Peptococcaceae;g__Peptococcus	0.125764	0.104783	0.0804033	0.114617	-0.263308
p__Firmicutes;c__Bacilli;o__Bacillales;f__Family_XI;g__Gemella	0.714731	1.17666	0.0891685	0.124464	0.719222
p__Firmicutes;c__Clostridia;o__Clostridiales;f__Lachnospiraceae;g__Catonella	0.301864	0.212418	0.0945976	0.129348	-0.506991
p__Firmicutes;c__Clostridia;o__Clostridiales;f__Lachnospiraceae;g__NA	0.0475011	0.100575	0.125105	0.167641	1.08225
p__Firmicutes;c__Clostridia;o__Clostridiales;f__Peptostreptococcaceae;g__NA	0.284484	0.105308	0.137637	0.180817	-1.43373
p__Proteobacteria;c__Gammaproteobacteria;o__Betaproteobacteriales;f__Burkholderiaceae;g__Lautropia	0.746758	0.494261	0.234346	0.301946	-0.595368
p__Patescibacteria;c__Saccharimonadia;o__Saccharimonadales;f__Saccharimonadaceae;g__NA	3.35134	2.66206	0.28797	0.364038	-0.332194
p__Epsilonbacteraeota;c__Campylobacteria;o__Campylobacterales;f__Campylobacteraceae;g__Campylobacter	1.46747	1.12049	0.332991	0.413155	-0.389206
p__Proteobacteria;c__Gammaproteobacteria;o__Pasteurellales;f__Pasteurellaceae;g__Aggregatibacter	0.619652	0.681778	0.360904	0.439647	0.137845
p__Firmicutes;c__Negativicutes;o__Selenomonadales;f__Veillonellaceae;g__Megasphaera	0.0886446	0.155449	0.493525	0.590468	0.81034
p__Proteobacteria;c__Gammaproteobacteria;o__Cardiobacteriales;f__Cardiobacteriaceae;g__Cardiobacterium	0.518485	0.687352	0.504705	0.59325	0.406747
p__Bacteroidetes;c__Bacteroidia;o__Flavobacteriales;f__Weeksellaceae;g__Bergeyella	0.149834	0.197939	0.571953	0.660704	0.401689
p__Firmicutes;c__Clostridia;o__Clostridiales;f__Lachnospiraceae;g__Lachnoanaerobaculum	0.68248	0.697336	0.595216	0.675923	0.0310674
p__Firmicutes;c__Negativicutes;o__Selenomonadales;f__Veillonellaceae;g__NA	0.0641248	0.0616143	0.697115	0.770181	-0.0576184
p__Firmicutes;c__Negativicutes;o__Selenomonadales;f__Veillonellaceae;g__Veillonella	6.2327	5.72647	0.701209	0.770181	-0.122211
p__Fusobacteria;c__Fusobacteriia;o__Fusobacteriales;f__Leptotrichiaceae;g__Leptotrichia	5.67156	5.46471	0.75704	0.805106	-0.0536004
p__Bacteroidetes;c__Bacteroidia;o__Flavobacteriales;f__Flavobacteriaceae;g__Capnocytophaga	4.19474	4.03747	0.75704	0.805106	-0.05513
p__Firmicutes;c__Clostridia;o__Clostridiales;f__Lachnospiraceae;g__Stomatobaculum	0.159835	0.159197	0.774392	0.810691	-0.00577042
p__Actinobacteria;c__Actinobacteria;o__Actinomycetales;f__Actinomycetaceae;g__F0332	0.564555	0.700614	0.839645	0.86548	0.311506
p__Actinobacteria;c__Actinobacteria;o__Propionibacteriales;f__Propionibacteriaceae;g__Pseudopropionibacterium	0.0569736	0.14198	0.891998	0.905513	1.31733
	0.39615	0.367585	0.96899	0.96899	-0.107968

## Sheet: Figure3.Wilcoxon.Species
*Johnston et al. Data provided in the table below is plotted in figure 3 of the manuscript. Only species with an abundance >0.15% at either timepoint, adj.p.value<0.05 and classified to atleast genus-level were plotted. These species have been marked in yellow.
DESCRIPTION	mean_BL_percent	mean_D90_percent	p.value	adj.p.value_FDR	log2FC
p__Bacteroidetes;c__Bacteroidia;o__Bacteroidales;f__Porphyromonadaceae;g__Porphyromonas;s__pasteri	0.0552453	0.62781	0.00709854	0.0197525	3.50641
p__Proteobacteria;c__Gammaproteobacteria;o__Pseudomonadales;f__Pseudomonadaceae;g__Pseudomonas;s__NA	0.00483769	0.0367857	0.000161727	0.00309618	2.92676
p__Actinobacteria;c__Actinobacteria;o__Corynebacteriales;f__Corynebacteriaceae;g__Corynebacterium;s__durum	0.111531	0.686742	0.00295083	0.011109	2.62232
p__Proteobacteria;c__Gammaproteobacteria;o__Betaproteobacteriales;f__Neisseriaceae;g__Kingella;s__NA	0.044418	0.266076	0.103492	0.161548	2.58262
p__Firmicutes;c__Bacilli;o__Bacillales;f__Family_XI;g__Gemella;s__NA	0.0865687	0.398647	0.168876	0.242879	2.20319
p__Actinobacteria;c__Actinobacteria;o__Micrococcales;f__Micrococcaceae;g__Rothia;s__mucilaginosa	0.0448234	0.196992	0.048318	0.0885346	2.13581
p__Firmicutes;c__Bacilli;o__Bacillales;f__Family_XI;g__Gemella;s__sanguinis	0.0216349	0.0891305	0.00955278	0.0249542	2.04256
p__Actinobacteria;c__Actinobacteria;o__Actinomycetales;f__Actinomycetaceae;g__Actinomyces;s__massiliensis	0.0560328	0.22428	0.00326867	0.0116219	2.00096
p__Actinobacteria;c__Actinobacteria;o__Actinomycetales;f__Actinomycetaceae;g__Actinomyces;s__naeslundii	0.240009	0.888437	0.00866714	0.0236041	1.88818
p__Proteobacteria;c__Gammaproteobacteria;o__Betaproteobacteriales;f__Neisseriaceae;g__Kingella;s__oralis	0.416971	1.42358	0.00137087	0.00731132	1.77151
p__Actinobacteria;c__Actinobacteria;o__Micrococcales;f__Micrococcaceae;g__Rothia;s__dentocariosa	1.81936	6.18785	0.00601116	0.0179405	1.76601
p__Proteobacteria;c__Gammaproteobacteria;o__Enterobacteriales;f__Enterobacteriaceae;g__Serratia;s__NA	0.0050439	0.0167477	0.0134849	0.0330522	1.73135
p__Actinobacteria;c__Actinobacteria;o__Actinomycetales;f__Actinomycetaceae;g__Actinomyces;s__NA	2.09741	6.88878	0.00602688	0.0179405	1.71564
p__Proteobacteria;c__Gammaproteobacteria;o__Pasteurellales;f__Pasteurellaceae;g__Haemophilus;s__NA	0.207433	0.640249	0.00191674	0.00876225	1.62599
p__Actinobacteria;c__Actinobacteria;o__Propionibacteriales;f__Propionibacteriaceae;g__Pseudopropionibacterium;s__propionicum	0.0458916	0.140003	0.96867	0.96867	1.60915
p__Firmicutes;c__Negativicutes;o__Selenomonadales;f__Veillonellaceae;g__Veillonella;s__atypica	0.0351568	0.0889107	0.281804	0.360709	1.33855
p__Actinobacteria;c__Actinobacteria;o__Corynebacteriales;f__Corynebacteriaceae;g__Corynebacterium;s__matruchotii	2.83609	7.03348	0.000979	0.005696	1.31034
p__Epsilonbacteraeota;c__Campylobacteria;o__Campylobacterales;f__Campylobacteraceae;g__Campylobacter;s__concisus	0.0403126	0.0914305	0.0873607	0.139777	1.18145
p__Fusobacteria;c__Fusobacteriia;o__Fusobacteriales;f__Leptotrichiaceae;g__Leptotrichia;s__hongkongensis	0.452654	0.9977	0.0435071	0.083118	1.1402
p__Firmicutes;c__Clostridia;o__Clostridiales;f__Lachnospiraceae;g__NA;s__NA	0.0475011	0.100575	0.125105	0.190636	1.08225
p__Actinobacteria;c__Actinobacteria;o__Micrococcales;f__Micrococcaceae;g__Rothia;s__NA	0.653326	1.32479	0.0287706	0.0575412	1.01989
p__Proteobacteria;c__Gammaproteobacteria;o__Betaproteobacteriales;f__Neisseriaceae;g__Neisseria;s__NA	1.10916	2.1895	0.014566	0.033899	0.981128
p__Firmicutes;c__Bacilli;o__Lactobacillales;f__Streptococcaceae;g__Streptococcus;s__cristatus	0.965226	1.84583	0.0210778	0.0457281	0.935329
p__Bacteroidetes;c__Bacteroidia;o__Flavobacteriales;f__Flavobacteriaceae;g__Capnocytophaga;s__leadbetteri	0.311301	0.575678	0.268903	0.347673	0.886949
p__Firmicutes;c__Negativicutes;o__Selenomonadales;f__Veillonellaceae;g__Megasphaera;s__micronuciformis	0.0886018	0.155449	0.493525	0.590385	0.811037
p__Fusobacteria;c__Fusobacteriia;o__Fusobacteriales;f__Leptotrichiaceae;g__Leptotrichia;s__hofstadii	0.285657	0.500806	0.0448093	0.0843469	0.809969
p__Firmicutes;c__Bacilli;o__Lactobacillales;f__Streptococcaceae;g__Streptococcus;s__NA	7.96533	13.8722	0.000323276	0.00362174	0.800395
p__Actinobacteria;c__Actinobacteria;o__Actinomycetales;f__Actinomycetaceae;g__Actinomyces;s__gerencseriae	0.234766	0.401032	0.108641	0.167543	0.772498
p__Actinobacteria;c__Actinobacteria;o__Actinomycetales;f__Actinomycetaceae;g__Actinomyces;s__oris	0.145581	0.213692	0.455239	0.554958	0.553712
p__Firmicutes;c__Clostridia;o__Clostridiales;f__Lachnospiraceae;g__Catonella;s__NA	0.0292394	0.0417685	0.0503307	0.0894768	0.514505
p__Bacteroidetes;c__Bacteroidia;o__Flavobacteriales;f__Weeksellaceae;g__Bergeyella;s__NA	0.110069	0.15505	0.305037	0.382791	0.494328
p__Proteobacteria;c__Gammaproteobacteria;o__Cardiobacteriales;f__Cardiobacteriaceae;g__Cardiobacterium;s__hominis	0.384569	0.541002	0.194487	0.267694	0.492389
p__Firmicutes;c__Bacilli;o__Lactobacillales;f__Carnobacteriaceae;g__Granulicatella;s__NA	0.80647	1.12573	0.0620021	0.107247	0.481165
p__Proteobacteria;c__Gammaproteobacteria;o__Betaproteobacteriales;f__Neisseriaceae;g__Eikenella;s__NA	0.171267	0.238534	0.196807	0.267992	0.477947
p__Firmicutes;c__Clostridia;o__Clostridiales;f__Lachnospiraceae;g__Oribacterium;s__sinus	0.0158672	0.020466	0.656708	0.757285	0.367178
p__Actinobacteria;c__Actinobacteria;o__Actinomycetales;f__Actinomycetaceae;g__F0332;s__NA	0.564555	0.700614	0.839645	0.871547	0.311506
p__Firmicutes;c__Negativicutes;o__Selenomonadales;f__Veillonellaceae;g__Centipeda;s__NA	0.0821066	0.100314	0.0259346	0.0526925	0.28895
p__Bacteroidetes;c__Bacteroidia;o__Bacteroidales;f__Porphyromonadaceae;g__Porphyromonas;s__NA	0.19871	0.239631	0.417499	0.518834	0.270155
p__Bacteroidetes;c__Bacteroidia;o__Flavobacteriales;f__Flavobacteriaceae;g__Capnocytophaga;s__gingivalis	0.355815	0.412458	0.894531	0.901575	0.213122
p__Epsilonbacteraeota;c__Campylobacteria;o__Campylobacterales;f__Campylobacteraceae;g__Campylobacter;s__NA	0.231387	0.260083	0.476025	0.574823	0.168664
p__Fusobacteria;c__Fusobacteriia;o__Fusobacteriales;f__Fusobacteriaceae;g__Fusobacterium;s__NA	1.55187	1.71633	0.738275	0.800841	0.145314
p__Firmicutes;c__Negativicutes;o__Selenomonadales;f__Veillonellaceae;g__Veillonella;s__NA	3.7334	4.04914	0.88198	0.89598	0.117127
p__Bacteroidetes;c__Bacteroidia;o__Flavobacteriales;f__Weeksellaceae;g__Bergeyella;s__cardium	0.039765	0.0428884	0.830324	0.87116	0.109091
p__Firmicutes;c__Bacilli;o__Bacillales;f__Family_XI;g__Gemella;s__morbillorum	0.604409	0.644749	0.844311	0.871547	0.0932129
p__Proteobacteria;c__Gammaproteobacteria;o__Pasteurellales;f__Pasteurellaceae;g__Aggregatibacter;s__aphrophilus	0.46031	0.48253	0.63215	0.735593	0.068012
p__Proteobacteria;c__Gammaproteobacteria;o__Cardiobacteriales;f__Cardiobacteriaceae;g__Cardiobacterium;s__valvarum	0.131098	0.136086	0.681102	0.771514	0.053873
p__Bacteroidetes;c__Bacteroidia;o__Bacteroidales;f__Prevotellaceae;g__Prevotella;s__oris	0.821314	0.837752	0.436762	0.537553	0.0285893
p__Firmicutes;c__Negativicutes;o__Selenomonadales;f__Veillonellaceae;g__Veillonella;s__tobetsuensis	0.324779	0.328009	0.516535	0.606573	0.01428
p__Firmicutes;c__Clostridia;o__Clostridiales;f__Lachnospiraceae;g__Stomatobaculum;s__longum	0.159402	0.157175	0.761879	0.8195	-0.0202956
p__Firmicutes;c__Negativicutes;o__Selenomonadales;f__Veillonellaceae;g__NA;s__NA	0.0641248	0.0616143	0.697115	0.774248	-0.0576184
p__Firmicutes;c__Bacilli;o__Lactobacillales;f__Streptococcaceae;g__Streptococcus;s__constellatus	0.0244966	0.0234413	0.194496	0.267694	-0.0635318
p__Firmicutes;c__Negativicutes;o__Selenomonadales;f__Veillonellaceae;g__Selenomonas;s__infelix	0.0430963	0.0391036	0.179478	0.255258	-0.140263
p__Tenericutes;c__Mollicutes;o__Mycoplasmatales;f__Mycoplasmataceae;g__Mycoplasma;s__faucium	0.0457993	0.0411889	0.0998735	0.157825	-0.153069
p__Fusobacteria;c__Fusobacteriia;o__Fusobacteriales;f__Leptotrichiaceae;g__Leptotrichia;s__NA	2.89245	2.53552	0.736179	0.800841	-0.190007
p__Bacteroidetes;c__Bacteroidia;o__Flavobacteriales;f__Flavobacteriaceae;g__Capnocytophaga;s__ochracea	0.988306	0.855501	0.701663	0.774248	-0.208189
p__Firmicutes;c__Clostridia;o__Clostridiales;f__Lachnospiraceae;g__Lachnoanaerobaculum;s__NA	0.482723	0.413792	0.201644	0.271688	-0.222291
p__Firmicutes;c__Negativicutes;o__Selenomonadales;f__Veillonellaceae;g__Selenomonas;s__artemidis	0.116512	0.099711	0.819462	0.866868	-0.224652
p__Firmicutes;c__Clostridia;o__Clostridiales;f__Peptococcaceae;g__Peptococcus;s__NA	0.125764	0.104783	0.0804033	0.131944	-0.263308
p__Patescibacteria;c__Saccharimonadia;o__Saccharimonadales;f__Saccharimonadaceae;g__NA;s__NA	3.35134	2.66206	0.28797	0.364952	-0.332194
p__Firmicutes;c__Negativicutes;o__Selenomonadales;f__Veillonellaceae;g__Dialister;s__pneumosintes	0.300409	0.237868	0.0180126	0.0397519	-0.336768
p__Actinobacteria;c__Coriobacteriia;o__Coriobacteriales;f__Atopobiaceae;g__Atopobium;s__parvulum	0.218639	0.172285	0.771326	0.822748	-0.343755
p__Firmicutes;c__Negativicutes;o__Selenomonadales;f__Veillonellaceae;g__Veillonella;s__dispar	0.200304	0.152255	0.857005	0.877574	-0.395703
p__Bacteroidetes;c__Bacteroidia;o__Flavobacteriales;f__Flavobacteriaceae;g__Capnocytophaga;s__NA	1.91287	1.44013	0.146686	0.214084	-0.409537
p__Bacteroidetes;c__Bacteroidia;o__Flavobacteriales;f__Flavobacteriaceae;g__Capnocytophaga;s__granulosa	0.441381	0.326311	0.697115	0.774248	-0.435776
p__Firmicutes;c__Negativicutes;o__Selenomonadales;f__Veillonellaceae;g__Selenomonas;s__noxia	0.711103	0.506146	0.266702	0.347673	-0.490505
p__Bacteroidetes;c__Bacteroidia;o__Bacteroidales;f__Porphyromonadaceae;g__Porphyromonas;s__catoniae	0.251244	0.174345	0.516535	0.606573	-0.527146
p__Firmicutes;c__Clostridia;o__Clostridiales;f__Lachnospiraceae;g__Lachnoanaerobaculum;s__saburreum	0.159367	0.110266	0.0772199	0.128703	-0.531369
p__Fusobacteria;c__Fusobacteriia;o__Fusobacteriales;f__Leptotrichiaceae;g__Leptotrichia;s__wadei	1.41546	0.945833	0.67619	0.771514	-0.581618
p__Proteobacteria;c__Gammaproteobacteria;o__Betaproteobacteriales;f__Burkholderiaceae;g__Lautropia;s__mirabilis	0.746667	0.494261	0.234346	0.312462	-0.595192
p__Firmicutes;c__Clostridia;o__Clostridiales;f__Lachnospiraceae;g__Johnsonella;s__NA	0.368881	0.24081	0.0359616	0.0697436	-0.615258
p__Bacteroidetes;c__Bacteroidia;o__Bacteroidales;f__Prevotellaceae;g__Prevotella;s__melaninogenica	0.353037	0.225916	0.147183	0.214084	-0.644034
p__Firmicutes;c__Clostridia;o__Clostridiales;f__Lachnospiraceae;g__Catonella;s__morbi	0.272625	0.17065	0.0551317	0.0966692	-0.675878
p__Epsilonbacteraeota;c__Campylobacteria;o__Campylobacterales;f__Campylobacteraceae;g__Campylobacter;s__gracilis	1.16843	0.726361	0.0695336	0.118671	-0.685816
p__Firmicutes;c__Clostridia;o__Clostridiales;f__Defluviitaleaceae;g__Defluviitaleaceae_UCG-011;s__NA	0.134617	0.0833624	0.012367	0.0310387	-0.691396
p__Spirochaetes;c__Spirochaetia;o__Spirochaetales;f__Spirochaetaceae;g__Treponema;s__lecithinolyticum	0.157272	0.0939125	0.0219673	0.0468635	-0.74387
p__Bacteroidetes;c__Bacteroidia;o__Bacteroidales;f__Prevotellaceae;g__Prevotella;s__NA	4.19057	2.42336	5.33881e-05	0.00227789	-0.790139
p__Proteobacteria;c__Gammaproteobacteria;o__Betaproteobacteriales;f__Neisseriaceae;g__Eikenella;s__corrodens	0.224883	0.129051	0.251928	0.332441	-0.801231
p__Firmicutes;c__Clostridia;o__Clostridiales;f__Family_XI;g__Parvimonas;s__micra	1.24379	0.711658	0.0158251	0.0361716	-0.805482
p__Firmicutes;c__Negativicutes;o__Selenomonadales;f__Veillonellaceae;g__Veillonella;s__parvula	1.93319	1.09162	0.191282	0.267694	-0.824508
p__Spirochaetes;c__Spirochaetia;o__Spirochaetales;f__Spirochaetaceae;g__Treponema;s__vincentii	0.207376	0.11525	0.0139439	0.0330522	-0.847479
p__Bacteroidetes;c__Bacteroidia;o__Bacteroidales;f__Tannerellaceae;g__Tannerella;s__NA	0.548657	0.278323	0.0484174	0.0885346	-0.979144
p__Bacteroidetes;c__Bacteroidia;o__Bacteroidales;f__Porphyromonadaceae;g__Porphyromonas;s__endodontalis	2.22214	1.08819	0.00447688	0.014326	-1.03001
p__Firmicutes;c__Negativicutes;o__Selenomonadales;f__Veillonellaceae;g__Selenomonas;s__NA	2.76213	1.35107	0.000113452	0.00301493	-1.03168
p__Bacteroidetes;c__Bacteroidia;o__Bacteroidales;f__Prevotellaceae;g__Prevotella;s__nigrescens	1.23497	0.599549	0.0136865	0.0330522	-1.04253
p__Fusobacteria;c__Fusobacteriia;o__Fusobacteriales;f__Fusobacteriaceae;g__Fusobacterium;s__nucleatum	9.21103	4.45689	0.000230445	0.00362174	-1.04733
p__Firmicutes;c__Negativicutes;o__Selenomonadales;f__Veillonellaceae;g__Dialister;s__invisus	1.39938	0.676687	0.00094463	0.005696	-1.04822
p__Firmicutes;c__Clostridia;o__Clostridiales;f__Lachnospiraceae;g__Oribacterium;s__NA	0.436236	0.205801	0.0225105	0.0472351	-1.08386
p__Spirochaetes;c__Spirochaetia;o__Spirochaetales;f__Spirochaetaceae;g__Treponema;s__maltophilum	0.154425	0.0726437	0.00255734	0.00996317	-1.088
p__Bacteroidetes;c__Bacteroidia;o__Bacteroidales;f__Prevotellaceae;g__Alloprevotella;s__rava	0.0649726	0.0302908	0.00256863	0.00996317	-1.10095
p__Firmicutes;c__Clostridia;o__Clostridiales;f__Clostridiales_Family_XIII;g__NA;s__NA	1.32535	0.600113	0.000931077	0.005696	-1.14307
p__Synergistetes;c__Synergistia;o__Synergistales;f__Synergistaceae;g__Fretibacterium;s__fastidiosum	0.242044	0.108627	0.000766747	0.005567	-1.15589
p__Spirochaetes;c__Spirochaetia;o__Spirochaetales;f__Spirochaetaceae;g__Treponema;s__socranskii	0.422294	0.188461	0.00254038	0.00996317	-1.16399
p__Synergistetes;c__Synergistia;o__Synergistales;f__Synergistaceae;g__Fretibacterium;s__NA	0.383898	0.168905	0.00090346	0.005696	-1.18451
p__Firmicutes;c__Negativicutes;o__Selenomonadales;f__Veillonellaceae;g__Anaeroglobus;s__geminatus	0.40131	0.172256	0.00230936	0.00996317	-1.22017
p__Bacteroidetes;c__Bacteroidia;o__Bacteroidales;f__Prevotellaceae;g__Prevotella;s__intermedia	1.01442	0.434752	0.0495064	0.0892509	-1.22239
p__Bacteroidetes;c__Bacteroidia;o__Bacteroidales;f__Prevotellaceae;g__Alloprevotella;s__tannerae	1.39449	0.590755	0.00243765	0.00996317	-1.2391
p__Bacteroidetes;c__Bacteroidia;o__Bacteroidales;f__Rikenellaceae;g__Rikenellaceae_RC9;s__NA	0.191663	0.0808883	0.00306201	0.0111982	-1.24457
p__Bacteroidetes;c__Bacteroidia;o__Sphingobacteriales;f__Lentimicrobiaceae;g__NA;s__NA	0.649315	0.271571	0.0103672	0.02654	-1.25759
p__Patescibacteria;c__Saccharimonadia;o__Saccharimonadales;f__Saccharimonadaceae;g__Candidatus_Saccharimonas;s__NA	0.143119	0.0598505	0.00339307	0.0116561	-1.25778
p__Firmicutes;c__Clostridia;o__Clostridiales;f__Ruminococcaceae;g__Ruminococcaceae_UCG-014;s__NA	0.280119	0.115788	0.0334856	0.0659408	-1.27456
p__Bacteroidetes;c__Bacteroidia;o__Bacteroidales;f__Paludibacteraceae;g__Paludibacteraceae_F0058;s__NA	0.843931	0.33697	0.0034604	0.0116561	-1.3245
p__Patescibacteria;c__Saccharimonadia;o__Saccharimonadales;f__NA;g__NA;s__NA	1.72986	0.69036	0.00170135	0.0083759	-1.32523
p__Spirochaetes;c__Spirochaetia;o__Spirochaetales;f__Spirochaetaceae;g__Treponema;s__NA	1.63114	0.645364	0.00159566	0.00816978	-1.3377
p__Firmicutes;c__Negativicutes;o__Selenomonadales;f__Veillonellaceae;g__Selenomonas;s__sputigena	1.49956	0.58323	3.5963e-05	0.00227789	-1.3624
p__Firmicutes;c__Clostridia;o__Clostridiales;f__Peptostreptococcaceae;g__Filifactor;s__alocis	1.3645	0.517605	0.000612649	0.00522794	-1.39845
p__Bacteroidetes;c__Bacteroidia;o__Bacteroidales;f__Tannerellaceae;g__Tannerella;s__forsythia	0.979474	0.371547	0.000169322	0.00309618	-1.39846
p__Firmicutes;c__Erysipelotrichia;o__Erysipelotrichales;f__Erysipelotrichaceae;g__Bulleidia;s__extructa	0.214059	0.0808293	0.0774231	0.128703	-1.40506
p__Firmicutes;c__Clostridia;o__Clostridiales;f__Peptostreptococcaceae;g__NA;s__NA	0.284484	0.105308	0.137637	0.207265	-1.43373
p__Firmicutes;c__Clostridia;o__Clostridiales;f__Family_XIII;g__Clostridiales_Family_XIII_UCG-001;s__NA	0.0936696	0.0342125	0.000762905	0.005567	-1.45306
p__Bacteroidetes;c__Bacteroidia;o__Bacteroidales;f__Prevotellaceae;g__Prevotella;s__baroniae	0.0959215	0.0319118	0.00636093	0.0185045	-1.58777
p__Firmicutes;c__Erysipelotrichia;o__Erysipelotrichales;f__Erysipelotrichaceae;g__Solobacterium;s__moorei	0.212199	0.0704276	0.000285647	0.00362174	-1.5912
p__Bacteroidetes;c__Bacteroidia;o__Bacteroidales;f__Prevotellaceae;g__Alloprevotella;s__NA	0.0546982	0.0180014	0.0858354	0.139075	-1.60338
p__Bacteroidetes;c__Bacteroidia;o__Bacteroidales;f__Prevotellaceae;g__Prevotella;s__oulorum	0.305216	0.0989505	0.146082	0.214084	-1.62505
p__Bacteroidetes;c__Bacteroidia;o__Bacteroidales;f__Prevotellaceae;g__Prevotella;s__maculosa	0.21475	0.0681348	0.024845	0.0512929	-1.6562
p__Spirochaetes;c__Spirochaetia;o__Spirochaetales;f__Spirochaetaceae;g__Treponema;s__denticola	0.682536	0.206732	0.00123538	0.00687518	-1.72314
p__Actinobacteria;c__Actinobacteria;o__Actinomycetales;f__Actinomycetaceae;g__Actinomyces;s__israelii	0.0489275	0.0146325	0.00888605	0.0236961	-1.74147
p__Actinobacteria;c__Coriobacteriia;o__Coriobacteriales;f__Atopobiaceae;g__Atopobium;s__NA	0.206502	0.0605714	0.000415059	0.00379483	-1.76945
p__Firmicutes;c__Clostridia;o__Clostridiales;f__Peptostreptococcaceae;g__Peptoanaerobacter;s__stomatis	0.0997654	0.0280281	0.00687374	0.019552	-1.83166
p__Proteobacteria;c__Deltaproteobacteria;o__Desulfobacterales;f__Desulfobulbaceae;g__Desulfobulbus;s__NA	0.395468	0.108608	0.000326376	0.00362174	-1.86443
p__Bacteroidetes;c__Bacteroidia;o__Bacteroidales;f__Prevotellaceae;g__Prevotella;s__denticola	0.692188	0.184905	0.00491931	0.0153578	-1.90438
p__Fusobacteria;c__Fusobacteriia;o__Fusobacteriales;f__Fusobacteriaceae;g__Fusobacterium;s__simiae	0.106866	0.0273519	0.0170361	0.0382565	-1.96609
p__Synergistetes;c__Synergistia;o__Synergistales;f__Synergistaceae;g__Fretibacterium;s__feline	0.40046	0.0889518	0.00181744	0.008616	-2.17056
p__Actinobacteria;c__Coriobacteriia;o__Coriobacteriales;f__Atopobiaceae;g__Olsenella;s__NA	0.25626	0.0548743	3.81254e-05	0.00227789	-2.2234
p__Firmicutes;c__Clostridia;o__Clostridiales;f__Clostridiales_vadinBB60_group;g__NA;s__NA	0.02188	0.00440804	0.000117771	0.00301493	-2.31141
p__Bacteroidetes;c__Bacteroidia;o__Bacteroidales;f__Bacteroidales_Incertae_Sedis;g__Phocaeicola;s__abscessus	0.160569	0.0297998	0.00444709	0.014326	-2.42981
p__Spirochaetes;c__Spirochaetia;o__Spirochaetales;f__Spirochaetaceae;g__Treponema;s__parvum	0.0145492	0.00258666	0.00078286	0.005567	-2.49178
p__Firmicutes;c__Clostridia;o__Clostridiales;f__Peptostreptococcaceae;g__Peptostreptococcus;s__stomatis	0.459426	0.059036	0.000367833	0.00362174	-2.96017
p__Actinobacteria;c__Coriobacteriia;o__Coriobacteriales;f__Eggerthellaceae;g__Slackia;s__exigua	0.0222792	0.00263703	0.000342131	0.00362174	-3.07872
Red text indicates no genus-level classification. These were not plotted in figure 3.

## Sheet: Figure5.genus.associations
*Johnston et al. Data provided in the table below is plotted in figure 5B-C of the manuscript. Only associations with *r values >0.4 or <-0.4 were included. Additionally, associations not supported by significant spearman correlations (red text) were not further studied.															Figure 5A mean abundances of the top 20 genera at both timepoints
Baseline							Day 90
Genus1	Genus2	*r	Spearman R	Spearman p-value	Adjusted Spearman p-value		Genus1	Genus2	*r	Spearman R	Spearman p-value	Adjusted Spearman p-value				BL (%)	D90 (%)
Filifactor	Fretibacterium	0.755921	0.714147	1.09343e-07	1.17543e-06		Capnocytophaga	Lachnoanaerobaculum	0.631865	0.693456	3.56423e-07	4.03946e-06			Streptococcus	9.22297	16.3878
Filifactor	Clostridiales_Family_XIII_NA	0.674947	0.738383	2.38718e-08	5.13244e-07		Fusobacterium	Prevotella	0.631728	0.560165	0.000148701	0.000842638			Actinomyces	3.17236	8.7959
Clostridiales_Family_XIII_NA	Fretibacterium	0.631835	0.60798	1.94937e-05	0.000104779		Fusobacterium	Dialister	0.598037	0.613195	1.57904e-05	8.94791e-05			Rothia	2.51751	7.70963
Filifactor	Tannerella	0.631796	0.414663	0.0063268	0.0372786		Leptotrichia	Capnocytophaga	0.590487	0.650109	5.60819e-06	6.35595e-05			Corynebacterium	2.95236	7.72111
Filifactor	Lentimicrobiaceae_NA	0.614941	0.499636	0.00075505	0.00324671		Dialister	Prevotella	0.586224	0.864395	1.63805e-13	2.78469e-12			Neisseria	1.62255	2.97706
Tannerella	Fretibacterium	0.608651	0.575727	6.63166e-05	0.000259238		Dialister	Parvimonas	0.586098	0.560616	0.000112735	0.000638833			Kingella	0.461389	1.68966
Filifactor	Desulfobulbus	0.606574	0.574901	6.83142e-05	0.000587502		Fusobacterium	Treponema	0.583719	0.571779	7.63676e-05	0.000370928			Capnocytophaga	4.19474	4.03747
Desulfobulbus	Fretibacterium	0.578845	0.869626	7.84313e-14	1.68627e-12		Dialister	Treponema	0.578094	0.594315	3.3278e-05	0.000226291			Leptotrichia	5.67156	5.46471
Fretibacterium	Lentimicrobiaceae_NA	0.577523	0.720972	7.23768e-08	1.0374e-06		Prevotella	Treponema	0.572957	0.479107	0.00132731	0.0041026			Campylobacter	1.46747	1.12049
Filifactor	Treponema	0.56961	0.61463	1.4891e-05	9.14733e-05		Dialister	Alloprevotella	0.568386	0.7995	2.16298e-10	3.67706e-09			Veillonella	6.2327	5.72647
Filifactor	Rikenellaceae_RC9	0.568075	0.616029	1.40595e-05	0.000120912		Fusobacterium	Alloprevotella	0.568377	0.519439	0.000423337	0.00159927			Saccharimonadaceae_NA	3.35134	2.66206
Dialister	Aggregatibacter	-0.553543	-0.546588	0.000180392	0.00258563		Fusobacterium	Parvimonas	0.567925	0.530561	0.00030109	0.00135597			Dialister	1.7177	0.919427
Dialister	Atopobium	0.545538	0.566851	9.0853e-05	0.00130223		Parvimonas	Treponema	0.567817	0.6069	2.03537e-05	0.000173007			Alloprevotella	1.51416	0.639047
Dialister	Eikenella	-0.539449	-0.590139	3.89982e-05	0.000558974		Parvimonas	Alloprevotella	0.561802	0.557603	0.000124934	0.00053097			Saccharimonadales_NA	1.72986	0.69036
Dialister	Prevotella	0.533216	0.564026	0.000100238	0.00143674		Prevotella	Alloprevotella	0.556286	0.715015	1.03817e-07	1.17659e-06			Fusobacterium	10.8844	6.27496
Treponema	Fretibacterium	0.531053	0.647231	3.61974e-06	2.59415e-05		Treponema	Alloprevotella	0.552045	0.596618	3.04612e-05	0.000207136			Prevotella	9.58139	6.02101
Fretibacterium	Rikenellaceae_RC9	0.52537	0.570512	7.98772e-05	0.000490675		Parvimonas	Prevotella	0.550512	0.439121	0.00362205	0.00947307			Selenomonas	5.1324	2.57926
Tannerella	Clostridiales_Family_XIII_NA	0.524525	0.34715	0.0242937	0.0549806		Leptotrichia	Lachnoanaerobaculum	0.532873	0.666856	1.4212e-06	1.20802e-05			Tanerella	1.52813	0.64987
Clostridiales_Family_XIII_NA	Lentimicrobiaceae_NA	0.519628	0.548097	0.000171672	0.00082021		Parvimonas	Clostridiales_Family_XIII_NA	0.525527	0.761051	4.91025e-09	5.56495e-08			Treponema	3.32384	1.33074
Filifactor	Paludibacteraceae_F0058	0.514114	0.462057	0.00206663	0.00888649		Capnocytophaga	Eikenella	0.517651	0.533749	0.000335386	0.00570156			Porphyromonas	3.89326	2.56876
Dialister	Solobacterium	0.513849	0.61527	1.45054e-05	0.00020791		Dialister	Clostridiales_Family_XIII_NA	0.51179	0.498996	0.000768854	0.0026141			Others	19.8279	14.0343
Atopobium	Solobacterium	0.511114	0.723563	6.16909e-08	1.32635e-06		Lachnoanaerobaculum	Eikenella	0.50508	0.350256	0.0229673	0.0894912
Clostridiales_Family_XIII_NA	Desulfobulbus	0.506949	0.49192	0.000937217	0.00403004		Treponema	Clostridiales_Family_XIII_NA	0.494638	0.770373	2.43461e-09	4.13884e-08
Prevotella	Atopobium	0.506778	0.409209	0.00712606	0.0383684		Clostridiales_Family_XIII_NA	Alloprevotella	0.491909	0.560871	0.000111753	0.00053097
Prevotella	Solobacterium	0.506172	0.580671	5.54294e-05	0.000595866		Rothia	Actinomyces	0.488702	0.668746	2.60734e-06	4.43248e-05
Dialister	Selenomonas	0.503467	0.39794	0.0090571	0.048454		Rothia	Prevotella	-0.485071	-0.494692	0.00100227	0.00378636
Paludibacteraceae_F0058	Fretibacterium	0.501836	0.704082	1.9671e-07	1.6917e-06		Fusobacterium	Clostridiales_Family_XIII_NA	0.480834	0.439973	0.00354978	0.0102725
Filifactor	Clostridiales_Family_XIII_UCG-001	0.489659	0.728035	4.66248e-08	8.33141e-07		Rothia	Eikenella	-0.479184	-0.343813	0.0263209	0.0894912
Tannerella	Desulfobulbus	0.488538	0.545707	0.000185671	0.00114055		Fusobacterium	Catonella	0.471276	0.493393	0.000899679	0.00305891
Clostridiales_Family_XIII_NA	Rikenellaceae_RC9	0.484998	0.50995	0.000561038	0.00301558		Dialister	Catonella	0.46902	0.56217	0.000106873	0.0011146
Treponema	Clostridiales_Family_XIII_NA	0.483704	0.394863	0.0101086	0.0310477		Parvimonas	Catonella	0.462148	0.408047	0.00730713	0.0166999
Tannerella	Lentimicrobiaceae_NA	0.480789	0.416964	0.00601364	0.0215489		Prevotella	Catonella	0.461915	0.535534	0.000257542	0.0011146
Filifactor	Porphyromonas	0.467464	0.596975	3.0045e-05	0.000645968		Prevotella	Clostridiales_Family_XIII_NA	0.461521	0.372703	0.0150658	0.0341491
Dialister	Olsenella	0.464935	0.619564	1.2145e-05	0.000174078		Prevotella	Selenomonas	0.46092	0.673392	1.02494e-06	9.29261e-06
Desulfobulbus	Lentimicrobiaceae_NA	0.463393	0.585772	4.59274e-05	0.000282125		Rothia	Fusobacterium	-0.459159	-0.656106	4.3907e-06	7.46419e-05
Selenomonas	Atopobium	0.461248	0.39786	0.00907234	0.0383684		Treponema	Catonella	0.455714	0.539027	0.000230446	0.0011146
Porphyromonas	Fretibacterium	0.455596	0.493492	0.000897219	0.00321504		Fusobacterium	Selenomonas	0.45242	0.463758	0.00197933	0.00747746
Selenomonas	Solobacterium	0.455376	0.391084	0.0104393	0.0498765		Alloprevotella	Catonella	0.44809	0.570072	8.11301e-05	0.0011146
Prevotella	Selenomonas	0.454657	0.394701	0.0101415	0.048454		Capnocytophaga	Bergeyella	0.447276	0.415451	0.00621802	0.0322817
Aggregatibacter	Eikenella	0.446044	0.660871	1.90382e-06	4.09321e-05		Leptotrichia	Eikenella	0.447145	0.30816	0.0475399	0.146941
Filifactor	Parvimonas	0.443621	0.566238	9.28166e-05	0.00133037		Rothia	Selenomonas	-0.43596	-0.563835	0.000100904	0.000571791
Lentimicrobiaceae_NA	Rikenellaceae_RC9	0.439445	0.723006	6.3856e-08	1.3729e-06		Rothia	Campylobacter	-0.423126	-0.578154	8.23479e-05	0.00074727
Tannerella	Treponema	0.43928	0.376808	0.0139046	0.0332166		Rothia	Lachnoanaerobaculum	-0.423009	-0.517476	0.000449029	0.0030534
Treponema	Lentimicrobiaceae_NA	0.439241	0.641845	4.62503e-06	3.97753e-05		Capnocytophaga	Johnsonella	0.414693	0.322396	0.0373178	0.0735756
Clostridiales_Family_XIII_NA	Clostridiales_Family_XIII_UCG-001	0.432546	0.724521	5.81261e-08	8.33141e-07		Lachnoanaerobaculum	Johnsonella	0.408685	0.513296	0.000508472	0.00331492
Tannerella	Paludibacteraceae_F0058	0.431544	0.547504	0.000175049	0.000940891		Parvimonas	Corynebacterium	-0.407303	-0.576119	6.5388e-05	0.0011116
Tannerella	Rikenellaceae_RC9	0.431476	0.309199	0.0463176	0.0948408		Actinomyces	Eikenella	-0.405514	-0.347217	0.0247972	0.0894912
Fretibacterium	Clostridiales_Family_XIII_UCG-001	0.429119	0.573926	7.07435e-05	0.000380246		Clostridiales_Family_XIII_NA	Catonella	0.403634	0.547051	0.000177676	0.0011146
Treponema	Desulfobulbus	0.426063	0.527655	0.0003295	0.00177106		Rothia	Johnsonella	-0.402878	-0.697083	2.91804e-07	4.96067e-06
Parvimonas	Fretibacterium	0.423264	0.395929	0.00944529	0.0253842		Dialister	Corynebacterium	-0.401257	-0.490474	0.000975438	0.00552748
Paludibacteraceae_F0058	Clostridiales_Family_XIII_NA	0.422818	0.371503	0.0154203	0.0390044
Desulfobulbus	Rikenellaceae_RC9	0.421456	0.467318	0.00180706	0.00706394		*R value caluclated from correlation circle plots using a method outlined by Gonzalez et al.
Atopobium	Eikenella	-0.419362	-0.374514	0.0145439	0.0625386
Treponema	Rikenellaceae_RC9	0.412149	0.622839	1.05875e-05	0.000113816
Prevotella	Eikenella	-0.408991	-0.434244	0.0043795	0.0209243
Aggregatibacter	Atopobium	-0.40555	-0.237027	0.13069	0.280984
Paludibacteraceae_F0058	Desulfobulbus	0.402872	0.740389	2.08909e-08	2.99436e-07
Filifactor	Capnocytophaga	-0.400272	-0.377828	0.0136281	0.0532736
Dialister	Cardiobacterium	-0.40017	-0.473137	0.00155389	0.013143
*R value caluclated from correlation circle plots using a method outlined by Gonzalez et al.

## Sheet: Figure5.species.associations
*Johnston et al. Data provided in the table below is plotted in supplementary figure 3B-C of the manuscript. Only associations with *r values >0.4 or <-0.4 were included. Additionally, associations not supported by significant spearman correlations (red text) were not further studied.
Baseline							Day 90
Species1	Species2	*r	Spearman R	Spearman p-value	Adjusted Spearman p-value		Genus1	Genus2	*r	Spearman R	Spearman p-value	Adjusted Spearman p-value
Filifactor_alocis	Treponema_maltophilum	0.71844	0.633857	6.59509e-06	8.17791e-05		Fusobacterium_nucleatum	Parvimonas_micra	0.646855	0.68142	6.78317e-07	9.27034e-06
Filifactor_alocis	Tannerella_forsythia	0.717491	0.674707	9.58796e-07	7.43067e-06		Leptotrichia_wadei	Lachnoanaerobaculum_NA	0.599344	0.772339	2.09096e-09	4.28648e-08
Tannerella_forsythia	Treponema_maltophilum	0.686985	0.604705	2.22094e-05	0.000137698		Fusobacterium_nucleatum	Dialister_invisus	0.589609	0.717162	9.12555e-08	9.35369e-07
Tannerella_forsythia	Desulfobulbus_NA	0.645149	0.847221	1.50619e-12	4.66918e-11		Lachnoanaerobaculum_NA	Johnsonella_NA	0.569681	0.499776	0.000752053	0.00358019
Tannerella_forsythia	Clostridiales_Family_XIII_NA	0.642625	0.538809	0.000232063	0.00159865		Leptotrichia_NA	Lachnoanaerobaculum_NA	0.56525	0.483866	0.0011682	0.00532182
Selenomonas_NA	Selenomonas_sputigena	0.64261	0.739405	1.71359e-07	5.31214e-06		Selenomonas_NA	Selenomonas_sputigena	0.548513	0.874575	3.79313e-14	7.77592e-13
Tannerella_forsythia	Fretibacterium_NA	0.629668	0.733218	3.34701e-08	5.18786e-07		Fusobacterium_nucleatum	Clostridiales_Family_XIII_NA	0.535861	0.649573	3.24901e-06	4.44031e-05
Filifactor_alocis	Clostridiales_Family_XIII_NA	0.626461	0.732382	3.53263e-08	1.09512e-06		Dialister_invisus	Parvimonas_micra	0.532726	0.535848	0.000255001	0.00130688
Tannerella_forsythia	Defluviitaleaceae_UCG-011_NA	0.619081	0.623487	1.0302e-05	0.000127745		Leptotrichia_NA	Johnsonella_NA	0.532206	0.757511	6.35642e-09	1.30307e-07
Clostridiales_Family_XIII_NA	Treponema_maltophilum	0.617932	0.483548	0.00117828	0.00384492		Fusobacterium_nucleatum	Prevotella_NA	0.526057	0.626773	1.41668e-05	0.00014521
Fretibacterium_fastidiosum	Treponema_maltophilum	0.617641	0.624208	9.99289e-06	8.85084e-05		Leptotrichia_wadei	Johnsonella_NA	0.516822	0.482611	0.00120843	0.00412881
Porphyromonas_endodontalis	Treponema_maltophilum	0.615385	0.566452	9.21285e-05	0.000407998		Leptotrichia_wadei	Leptotrichia_NA	0.512421	0.495743	0.000842577	0.00316413
Filifactor_alocis	Desulfobulbus_NA	0.612659	0.573926	7.07435e-05	0.000438609		Fusobacterium_nucleatum	Selenomonas_sputigena	0.498871	0.602208	2.45078e-05	0.00016747
Tannerella_forsythia	Fretibacterium_feline	0.607081	0.830908	9.77046e-12	3.02884e-10		Parvimonas_micra	Clostridiales_Family_XIII_NA	0.497321	0.763649	4.0513e-09	8.30516e-08
Filifactor_alocis	Porphyromonas_endodontalis	0.604953	0.797419	2.60452e-10	8.07401e-09		Parvimonas_micra	Prevotella_NA	0.471471	0.454442	0.00250045	0.0113909
Filifactor_alocis	Fretibacterium_NA	0.595254	0.588414	4.16115e-05	0.000322489		Dialister_invisus	Selenomonas_sputigena	0.463539	0.813757	5.69851e-11	7.78797e-10
Desulfobulbus_NA	Treponema_maltophilum	0.594273	0.50791	0.000595432	0.00217158		Streptococcus_cristatus	Lachnoanaerobaculum_NA	0.459853	0.586803	4.4196e-05	0.000362407
Lentimicrobiaceae_NA	Treponema_maltophilum	0.593511	0.580101	5.65959e-05	0.000318995		Dialister_invisus	Prevotella_NA	0.456475	0.779345	1.2008e-09	2.46165e-08
Filifactor_alocis	Fretibacterium_fastidiosum	0.593492	0.670403	1.19143e-06	8.20766e-06		Rothia_dentocariosa	Selenomonas_NA	-0.450424	-0.418105	0.00586333	0.0171712
Porphyromonas_endodontalis	Tannerella_forsythia	0.589558	0.644658	4.07162e-06	2.8049e-05		Fusobacterium_nucleatum	Corynebacterium_matruchotii	-0.441276	-0.573778	9.53539e-05	0.00130317
Filifactor_alocis	Fretibacterium_feline	0.588876	0.633803	6.61078e-06	3.72608e-05		Prevotella_NA	Selenomonas_sputigena	0.439379	0.723514	6.18766e-08	6.34235e-07
Filifactor_alocis	Defluviitaleaceae_UCG-011_NA	0.582809	0.647519	3.57207e-06	5.53671e-05		Dialister_invisus	Clostridiales_Family_XIII_NA	0.435384	0.483263	0.00118738	0.00722542
Fretibacterium_feline	Treponema_maltophilum	0.579046	0.68296	6.25753e-07	1.38646e-05		Fusobacterium_nucleatum	Selenomonas_NA	0.433342	0.502067	0.000704594	0.00222218
Fretibacterium_NA	Treponema_maltophilum	0.575676	0.470343	0.00167126	0.00518089		Parvimonas_micra	Selenomonas_sputigena	0.429434	0.37843	0.0134673	0.0345099
Filifactor_alocis	Lentimicrobiaceae_NA	0.565876	0.499798	0.000751574	0.00274103		Rothia_dentocariosa	Lachnoanaerobaculum_NA	-0.427378	-0.233981	0.135857	0.206301
Tannerella_forsythia	Paludibacteraceae_F0058_NA	0.564938	0.778983	1.23641e-09	3.83286e-08		Dialister_invisus	Selenomonas_NA	0.424112	0.691612	3.94143e-07	5.38662e-06
Defluviitaleaceae_UCG-011_NA	Treponema_maltophilum	0.562088	0.57055	7.97705e-05	0.000380444		Actinomyces_NA	Lachnoanaerobaculum_NA	-0.42384	-0.359864	0.0192407	0.0493042
Tannerella_forsythia	Treponema_lecithinolyticum	0.561538	0.373941	0.0147072	0.101316		Streptococcus_cristatus	Leptotrichia_wadei	0.418884	0.442292	0.00335925	0.0172162
Tannerella_forsythia	Fretibacterium_fastidiosum	0.555282	0.730335	4.02845e-08	4.99528e-07		Fusobacterium_nucleatum	Granulicatella_NA	-0.417284	-0.390163	0.0111036	0.0505832
Filifactor_alocis	Treponema_lecithinolyticum	0.547057	0.45096	0.00272422	0.0380626		Streptococcus_cristatus	Johnsonella_NA	0.414385	0.45373	0.00254483	0.00745272
Clostridiales_Family_XIII_NA	Desulfobulbus_NA	0.544884	0.495169	0.000856218	0.00353903		Streptococcus_cristatus	Leptotrichia_NA	0.412539	0.523093	0.000378984	0.00258973
Treponema_lecithinolyticum	Treponema_maltophilum	0.539389	0.464663	0.00193419	0.00571046		Prevotella_NA	Selenomonas_NA	0.412527	0.626388	9.10852e-06	9.33624e-05
Filifactor_alocis	Paludibacteraceae_F0058_NA	0.5371	0.461245	0.00210947	0.00934193		Capnocytophaga_NA	Lachnoanaerobaculum_NA	0.412	0.494476	0.000872953	0.0045203
Treponema_socranskii	Selenomonas_sputigena	0.536801	0.588793	4.10244e-05	0.000525696		Fusobacterium_nucleatum	Catonella_morbi	0.411429	0.498149	0.000787474	0.0040358
Clostridiales_Family_XIII_NA	Fretibacterium_NA	0.530265	0.549154	0.00016579	0.00114211		Lachnoanaerobaculum_NA	Selenomonas_NA	0.410638	0.580864	5.50405e-05	0.000322464
Desulfobulbus_NA	Fretibacterium_NA	0.529409	0.79089	4.6023e-10	1.42671e-08		Parvimonas_micra	Corynebacterium_matruchotii	-0.406671	-0.576119	6.5388e-05	0.00130317
Porphyromonas_endodontalis	Clostridiales_Family_XIII_NA	0.523675	0.541643	0.000211864	0.00159865		Leptotrichia_NA	Capnocytophaga_NA	0.40612	0.569528	8.2702e-05	0.00169539
Tannerella_forsythia	Lentimicrobiaceae_NA	0.521787	0.59834	2.85e-05	0.00025116		Capnocytophaga_NA	Johnsonella_NA	0.404891	0.445653	0.00309912	0.00847093
Paludibacteraceae_F0058_NA	Treponema_maltophilum	0.521369	0.552646	0.000147629	0.000572063
Clostridiales_Family_XIII_NA	Defluviitaleaceae_UCG-011_NA	0.519958	0.460752	0.00213587	0.0073569		*R value caluclated from correlation circle plots using a method outlined by Gonzalez et al.
Desulfobulbus_NA	Defluviitaleaceae_UCG-011_NA	0.519919	0.60268	2.40577e-05	0.000186447
Clostridiales_Family_XIII_NA	Fretibacterium_feline	0.519794	0.472907	0.00156327	0.00538459
Treponema_maltophilum	Rikenellaceae_RC9_NA	0.517108	0.616405	1.38438e-05	0.000190122
Desulfobulbus_NA	Fretibacterium_feline	0.514037	0.809705	8.41955e-11	1.74004e-09
Prevotella_nigrescens	Selenomonas_sputigena	0.512624	0.587917	4.23948e-05	0.000525696
Dialister_invisus	Selenomonas_sputigena	0.512334	0.576298	6.49672e-05	0.000671328
Porphyromonas_endodontalis	Fretibacterium_fastidiosum	0.511984	0.523085	0.000379086	0.00138255
Tannerella_forsythia	Treponema_denticola	0.509871	0.778415	1.29406e-09	4.01159e-08
Porphyromonas_endodontalis	Desulfobulbus_NA	0.507191	0.496058	0.000835159	0.00353903
Fretibacterium_NA	Defluviitaleaceae_UCG-011_NA	0.507097	0.677735	8.21149e-07	1.69704e-05
Clostridiales_Family_XIII_NA	Fretibacterium_fastidiosum	0.506767	0.606809	2.0428e-05	0.000105544
Filifactor_alocis	Treponema_denticola	0.503319	0.65602	2.40146e-06	2.48151e-05
Fretibacterium_fastidiosum	Lentimicrobiaceae_NA	0.50057	0.706633	1.69896e-07	3.51119e-06
Fretibacterium_NA	Fretibacterium_feline	0.500406	0.633818	6.60632e-06	3.72608e-05
Treponema_denticola	Treponema_maltophilum	0.50034	0.681632	6.70866e-07	1.38646e-05
Filifactor_alocis	Rikenellaceae_RC9_NA	0.492634	0.613916	1.53324e-05	0.000190122
Porphyromonas_endodontalis	Fretibacterium_NA	0.491938	0.438198	0.00370185	0.0135009
Porphyromonas_endodontalis	Fretibacterium_feline	0.491364	0.559017	0.000119066	0.000615176
Fretibacterium_feline	Defluviitaleaceae_UCG-011_NA	0.490824	0.723596	6.15657e-08	1.90854e-06
Porphyromonas_endodontalis	Lentimicrobiaceae_NA	0.490431	0.487429	0.00106042	0.00346031
Desulfobulbus_NA	Fretibacterium_fastidiosum	0.483433	0.812167	6.64889e-11	2.06116e-09
Clostridiales_Family_XIII_NA	Treponema_lecithinolyticum	0.482146	0.44945	0.00282662	0.0380626
Porphyromonas_endodontalis	Defluviitaleaceae_UCG-011_NA	0.480889	0.605717	2.13351e-05	0.000186447
Clostridiales_Family_XIII_NA	Lentimicrobiaceae_NA	0.480871	0.552325	0.00014922	0.000669797
Paludibacteraceae_F0058_NA	Clostridiales_Family_XIII_NA	0.477488	0.365502	0.0173012	0.0487579
Desulfobulbus_NA	Treponema_lecithinolyticum	0.476044	0.276741	0.0760306	0.235695
Paludibacteraceae_F0058_NA	Desulfobulbus_NA	0.47572	0.736163	2.7631e-08	2.85521e-07
Prevotella_oris	Selenomonas_sputigena	0.474225	0.533786	0.000272155	0.0021092
Fretibacterium_fastidiosum	Fretibacterium_feline	0.474167	0.802887	1.59106e-10	2.46615e-09
Fretibacterium_fastidiosum	Fretibacterium_NA	0.467622	0.741645	1.92052e-08	3.96907e-07
Clostridiales_Family_XIII_UCG-001_NA	Treponema_maltophilum	0.46459	0.612663	1.61359e-05	0.000111158
Paludibacteraceae_F0058_NA	Fretibacterium_NA	0.463698	0.476363	0.00142755	0.00632201
Fretibacterium_NA	Treponema_lecithinolyticum	0.463291	0.283375	0.0689826	0.227845
Porphyromonas_endodontalis	Treponema_lecithinolyticum	0.457191	0.44605	0.00306956	0.0380626
Desulfobulbus_NA	Lentimicrobiaceae_NA	0.456249	0.586913	4.40164e-05	0.000272902
Fretibacterium_fastidiosum	Defluviitaleaceae_UCG-011_NA	0.455965	0.559113	0.000118679	0.000668919
Prevotella_nigrescens	Selenomonas_NA	0.45545	0.423375	0.00521086	0.0385211
Paludibacteraceae_F0058_NA	Defluviitaleaceae_UCG-011_NA	0.455356	0.476312	0.00142948	0.00521338
Treponema_lecithinolyticum	Defluviitaleaceae_UCG-011_NA	0.454303	0.17138	0.277832	0.441682
Treponema_lecithinolyticum	Fretibacterium_feline	0.454035	0.226613	0.148978	0.249639
Tannerella_forsythia	Rikenellaceae_RC9_NA	0.453563	0.486194	0.00109673	0.00485697
Paludibacteraceae_F0058_NA	Fretibacterium_feline	0.450421	0.730143	4.07807e-08	4.21401e-07
Dialister_invisus	Selenomonas_NA	0.44979	0.430966	0.00438212	0.0385211
Lentimicrobiaceae_NA	Fretibacterium_feline	0.449489	0.636069	5.98378e-06	3.72608e-05
Porphyromonas_endodontalis	Paludibacteraceae_F0058_NA	0.44483	0.571463	7.72295e-05	0.000532025
Fretibacterium_fastidiosum	Treponema_lecithinolyticum	0.442268	0.323012	0.0369351	0.163308
Treponema_denticola	Clostridiales_Family_XIII_NA	0.44155	0.502153	0.000702848	0.00396151
Lentimicrobiaceae_NA	Fretibacterium_NA	0.440894	0.591499	3.70439e-05	0.000322489
Treponema_vincentii	Selenomonas_sputigena	0.436586	0.486041	0.00110131	0.00682815
Fretibacterium_fastidiosum	Rikenellaceae_RC9_NA	0.436283	0.585743	4.59765e-05	0.000356318
Treponema_denticola	Desulfobulbus_NA	0.433837	0.589744	3.95836e-05	0.000306773
Lentimicrobiaceae_NA	Defluviitaleaceae_UCG-011_NA	0.429508	0.55102	0.000155846	0.000805203
Porphyromonas_endodontalis	Rikenellaceae_RC9_NA	0.427158	0.556857	0.000128134	0.000882702
Prevotella_NA	Selenomonas_sputigena	0.425531	0.415769	0.00655778	0.0290416
Filifactor_alocis	Clostridiales_Family_XIII_UCG-001_NA	0.424802	0.726734	5.06088e-08	1.27627e-06
Paludibacteraceae_F0058_NA	Fretibacterium_fastidiosum	0.424281	0.672352	1.08029e-06	8.20766e-06
Alloprevotella_tannerae	Selenomonas_sputigena	0.423727	0.454848	0.00247548	0.01279
Porphyromonas_endodontalis	Treponema_denticola	0.422645	0.689995	4.30215e-07	8.89112e-06
Treponema_denticola	Fretibacterium_NA	0.421856	0.530438	0.000302246	0.00187393
Lentimicrobiaceae_NA	Rikenellaceae_RC9_NA	0.421687	0.722517	6.5815e-08	2.04027e-06
Lentimicrobiaceae_NA	Treponema_lecithinolyticum	0.419613	0.284933	0.0674037	0.227845
Clostridiales_Family_XIII_NA	Rikenellaceae_RC9_NA	0.418424	0.510762	0.000547851	0.00261283
Paludibacteraceae_F0058_NA	Treponema_lecithinolyticum	0.417158	0.282556	0.0698236	0.227845
Treponema_socranskii	Selenomonas_NA	0.417149	0.322839	0.0370421	0.153107
Saccharimonadales_NA	Selenomonas_sputigena	0.416291	0.596393	3.07264e-05	0.000525696
Treponema_denticola	Fretibacterium_feline	0.415422	0.637511	5.61398e-06	3.72608e-05
Prevotella_NA	Selenomonas_NA	0.41356	0.413824	0.00683439	0.0385211
Treponema_denticola	Defluviitaleaceae_UCG-011_NA	0.413347	0.590987	3.7768e-05	0.000260179
Treponema_denticola	Fretibacterium_fastidiosum	0.411846	0.569965	8.14366e-05	0.000336605
Selenomonas_NA	Solobacterium_moorei	0.407468	0.381621	0.0126408	0.0688264
Selenomonas_sputigena	Solobacterium_moorei	0.405314	0.519733	0.000419605	0.00867183
Prevotella_oris	Selenomonas_NA	0.403863	0.328077	0.0339117	0.153107
Paludibacteraceae_F0058_NA	Lentimicrobiaceae_NA	0.400522	0.619092	1.23858e-05	0.000127987
Aggregatibacter_aphrophilus	Treponema_socranskii	-0.453376	-0.2287	0.145171	0.225015
Aggregatibacter_aphrophilus	Selenomonas_NA	-0.482142	-0.472344	0.00158645	0.02459
Aggregatibacter_aphrophilus	Selenomonas_sputigena	-0.587549	-0.464004	0.00196696	0.0110865
*R value caluclated from correlation circle plots using a method outlined by Gonzalez et al.

## Sheet: Figure6.salivary.Cytokines
*Johnston et al. Data provided in the table below is plotted in figure 6 of the manuscript. Values in yellow were undetectable, and assigned as LOD/2 for statistical analysis. One patient (#37) had limited saliva volume and was not included in any analysis (n=41).												Figure 6A. Raw values for Spearman correlations between salivary cytokines and clinical parameters at baseline.
Patient #	TNFa baseline	TNFa day 90	IL-6 baseline	IL-6 day 90	IL-8 baseline	IL-8 day 90	IL-17A baseline	IL-17A day 90	IL-1B baseline	IL-1B day 90			1. Spearman R values
1	0.279791	1.2153	3.34271	0.71203	185.393	28.1525	5.94716	11.919	333.682	68.1788			TNFa	IL-6	IL-8	IL-17A	IL-1B
2	1.57438	2.92179	1.92392	4.89383	502.056	356.676	1.37726	7.74102	462.058	218.979		FMPS (%)	0.218862	0.0679857	0.308215	-0.374663	0.514774
4	0.438242	0.471733	3.32629	1.20892	363.647	302.081	10.8824	4.65826	193.96	174.397		CAL (mm)	0.0893728	0.05	0.331722	-0.304987	0.487282
6	13.5281	2.48613	36.2746	2.52888	357.667	504.121	1.37726	4.33106	332.787	172.932		PPD (mm)	0.0535854	0.173042	0.422821	-0.25039	0.5958
7	0.06838	1.81952	26.8426	22.0985	630.461	280.448	5.94481	8.11386	577.141	388.783		PPD >/= 5mm (%)	-0.0328684	0.182825	0.424343	-0.244659	0.571578
8	0.217553	0.06838	3.99732	3.72558	178.961	114.496	13.7709	12.7778	90.4672	64.6554		FMBS (%)	-0.0300693	0.109383	0.293602	-0.159559	0.449819
9	0.911908	2.29486	6.81181	7.27913	832.951	1192.13	5.18235	1.37726	540.109	390.48		PISABfr	0.0609756	0.188502	0.37188	-0.245587	0.533798
10	2.10136	1.3592	1.62182	3.54984	30.8539	43.508	7.30879	14.4303	56.0115	28.2611
11	0.656501	0.985466	14.8123	2.65636	168.219	201.511	5.01511	7.42592	430.782	257.195			2. 95% confidence intervals
12	4.3453	1.69373	6.19476	6.92005	848.799	831.695	3.67901	9.19891	587.85	557.253			TNFa	IL-6	IL-8	IL-17A	IL-1B
13	3.98135	2.99398	9.52946	9.23425	215.706	169.189	3.21824	6.13965	231.174	213.478		FMPS (%)	-0.1045 to 0.5004	-0.2536 to 0.3760	-0.008775 to 0.5689	-0.6176 to -0.06639	0.2372 to 0.7146
14	5.90438	3.93951	0.809774	0.458771	53.9652	105.236	1.37726	5.15101	49.3855	19.9124		CAL (mm)	-0.2334 to 0.3944	-0.2704 to 0.3604	0.01741 to 0.5864	-0.5665 to 0.01234	0.2023 to 0.6962
15	2.39013	3.81472	22.2144	16.3351	363.647	746.288	15.6249	13.1006	382.194	282.893		PPD (mm)	-0.2671 to 0.3636	-0.1514 to 0.4638	0.1231 to 0.6518	-0.5250 to 0.07140	0.3446 to 0.7674
16	3.21859	0.271911	0.69357	5.03812	63.6423	196.682	11.6752	9.1472	41.4648	82.3175		PPD >/= 5mm (%)	-0.3454 to 0.2862	-0.1415 to 0.4717	0.1250 to 0.6529	-0.5205 to 0.07747	0.3118 to 0.7519
17	2.8555	0.776128	7.51798	11.4443	396.191	130.942	1.37726	12.2819	223.6	99.9833		FMBS (%)	-0.3429 to 0.2888	-0.2142 to 0.4113	-0.02484 to 0.5580	-0.4529 to 0.1649	0.1558 to 0.6706
18	1.44177	0.343751	3.46187	1.332	300.574	234.806	6.90754	16.092	227.337	88.1641		PISABfr	-0.2602 to 0.3700	-0.1357 to 0.4763	0.06317 to 0.6156	-0.5213 to 0.07649	0.2619 to 0.7272
19	0.578237	0.643371	2.0512	2.6723	450.059	476.949	8.89462	13.4152	577.949	393.876
20	0.459138	0.902768	11.494	2.36959	494.264	336.224	7.57663	7.33789	262.033	64.5602			3. Raw p-values
21	2.28432	1.13952	2.00346	7.89047	268.634	201.511	6.24856	6.87537	325.731	207.882			TNFa	IL-6	IL-8	IL-17A	IL-1B
22	0.153714	0.06838	5.92127	6.16257	350.239	285.65	1.37726	9.28053	412.167	174.592		FMPS (%)	0.169195	0.672771	0.0499338	0.0158019	0.000574112
23	7.02083	8.13933	7.43709	7.01691	812.977	409.575	1.37726	2.7747	577.438	590.718		CAL (mm)	0.578428	0.756219	0.0341097	0.0525071	0.00123283
24	0.95319	4.38839	2.62449	5.6159	180.893	75.7449	9.3764	12.2457	189.897	40.2311		PPD (mm)	0.739329	0.279284	0.00588479	0.114344	3.95984e-05
25	0.889081	3.19031	6.51687	5.02208	161.912	181.726	10.7605	15.4923	362.892	94.8323		PPD >/= 5mm (%)	0.838348	0.252573	0.0056905	0.123153	9.48217e-05
26	12.657	3.80881	24.6179	6.00168	1631.94	981.844	1.37726	4.46339	911.507	459.011		FMBS (%)	0.851954	0.496013	0.0624438	0.319014	0.00317071
27	1.5349	0.429917	6.38798	3.00714	409.985	560.494	23.0894	17.9328	188.2	132.18		PISABfr	0.704901	0.237885	0.0166601	0.121694	0.000325394
28	1.14896	0.669664	2.34695	4.01682	124.276	230.433	10.327	16.2258	152.723	113.408
29	0.417467	1.59418	1.56973	6.49263	260.613	295.275	17.6825	14.0384	107.803	272.46			4. FDR adjusted p-values
30	0.934813	0.691677	3.43805	8.06885	183.957	249.296	1.37726	3.91515	369.829	71.7821			TNFa	IL-6	IL-8	IL-17A	IL-1B
31	23.3965	19.952	15.2075	59.2625	1174.97	469.11	1.37726	8.77677	831.213	454.599		FMPS (%)	0.282	0.807324	0.121177	0.04998	0.004275
32	0.535315	0.934813	3.60108	3.27292	185.358	263.889	16.7355	17.5993	17.9229	31.9066		CAL (mm)	0.723037	0.810236	0.0930273	0.121177	0.00738
33	1.33506	0.735969	1.64517	10.4427	145.346	233.219	12.4253	15.3714	125.884	76.5823		PPD (mm)	0.810236	0.398971	0.02205	0.217324	0.0012
34	0.843659	1.12069	10.5521	22.1951	310.711	501.081	6.0692	18.8689	340.804	235.856		PPD >/= 5mm (%)	0.85195	0.378855	0.02205	0.217324	0.001425
36	1.3206	2.91625	15.5008	12.8621	318.213	468.668	22.9541	10.3288	277.496	222.071		FMBS (%)	0.85195	0.64697	0.1338	0.435014	0.01585
37	No saliva	No saliva	No saliva	No saliva	No saliva	No saliva	No saliva	No saliva	No saliva	No saliva		PISABfr	0.810236	0.3756	0.04998	0.217324	0.0033
38	0.780607	2.05476	2.09894	3.7895	155.265	146.289	14.75	16.5632	164.384	134.181
39	2.42205	1.04579	3.17664	1.07055	464.705	274.836	10.9265	14.2022	460.528	144.459				Reported as significant
40	14.6714	2.28432	2.48147	40.0237	61.4095	604.365	1.37726	1.37726	108.953	170.772
41	6.63126	4.61211	2.52888	2.70147	367.801	362.793	6.47575	12.3693	459.425	179.846
42	3.07217	1.76903	4.14126	30.5473	210.162	409.575	10.9217	16.6764	33.9933	91.654
43	1.09681	4.54849	8.98188	6.80072	192.713	344.607	16.9779	17.8043	81.5186	79.1968
44	1.46304	0.916197	13.6685	3.96701	331.279	95.4775	10.5629	15.6653	157.845	39.6383
45	1.94826	2.07618	1.94998	0.143957	92.9373	84.6709	7.0285	16.1543	100.603	82.9687
Limit of detection (LOD)	0.14 pg/mL		0.04 pg/mL		6.78 pg/mL		2.75 pg/mL		1.35 pg/mL
	Value <LOD
	Given as LOD/2
Median	1.44177	1.59418	3.99732	5.03812	300.574	280.448	7.0285	12.2457	262.033	144.459
25th Percentile	0.718554	0.756048	2.22295	2.68689	173.59	175.458	2.29775	7.10663	117.419	77.8895
75th Percentile	3.14538	2.95788	10.0408	8.65155	430.022	468.889	11.3009	15.5788	445.103	246.526
